# Supplementary material for: Metagenomes from High-Temperature Chemotrophic Systems Reveal Geochemical Controls on Microbial Community Structure and Function
Source: PLoS One. 2010 Mar 19;5(3):e9773. doi: 10.1371/journal.pone.0009773 (PMC2841643; doi:10.1371/journal.pone.0009773)
Supplement: Table S3 — List of gene sequences and corresponding accession numbers used to query the assembled environmental sequence data for assessing potential metabolic attributes associated with the predominant phylotypes found in each of the five geothermal sites. Subsequent environmental sequence hits with E-values less than 10-5 were analyzed in detail to identify ‘high-confidence’ putative gene sequences important in C fixation and electron transfer. (0.06 MB XLS) [file pone.0009773.s003.xls]

## Sheet: query sequences
Gene	Protein	Length (aa)	Query Sequence Reference(s)	Accession No.
aclB	ATP citrate lyase, beta subunit	86	Sulfurihydrogenibium yellowstonense	gi|113927045
		86	Sulfurihydrogenibium sp. Y04ACS1	gi|113927063
ccl	citryl coA lyase	207	Hydrogenobacter hydrogenophilus	gi|114055042
ccsA	citryl-CoA synthetase	429	Hydrogenobacter thermophilus	gi|46849514
acs	acetyl-CoA-decarboxylase/synthase	470	Archaeoglobus fulgidus DSM 4304	gi|11497988
cooS	carbon monoxide dehydrogenase	622	Archaeoglobus fulgidus DSM 4304	AAB89403.1
4hcd	4-hydroxyphenylacetate-3-hydrolase	500	Archaeoglobus fulgidus DSM 4304	gi|2650300
		461	Archaeoglobus fulgidus DSM 4304	gi|11498490
		480	Archaeoglobus fulgidus DSM 4304	gi|11498632
		507	Metallosphaera sedula DSM 5348	gi|145702337
		459	Metallosphaera sedula DSM 5348	gi|145702239
		502	Metallosphaera sedula DSM 5348	gi|15899454
		498	Pyrobaculum islandicum DSM 4184	gi|119673172
accC	biotin carboxylase	510	Metallosphaera sedula DSM 5348	gi|27462759
mcm	methylmalonyl-CoA mutase	559	Metallosphaera sedula DSM 5348	gi|146303421
		553	Sulfolobus acidocaldarius DSM 639	gi|70606710
tqoA	small subunit DoxA domain	166	Metallosphaera sedula DSM 5348	gi|146303149
tqoB	small subunit DoxD	182	Metallosphaera sedula DSM 5348	gi|146303148
sor	sulfur oxygenase reductase	311	Sulfolobus tokodaii str. 7	gi|15921384
sqr	sulfide-quinone oxidoreductase	414	Sulfolobus solfataricus P2	gi|15899031
soxC	sulfide/sulfite oxidase, molybdopterin	427	Thermus aquaticus Y51MC23	gi|196220367
sox	sulfite oxidase, molybdopterin	200	Metallosphaera sedula DSM 5348	gi|146303147
amoA	putative ammonia monooxygenase subunit A	201	Candidatus Nitrososphaera gargensis	gi|166007513
amoA	ammonia monooxygenase, subunit A	149	Nitrosomonas marina	gi|8920317
amoA	archaeal ammonia monooxygenase, subunit A	205	Candidatus Nitrosocaldus yellowstonii	gi|166164470
hynS	membrane-bound NiFe hydrogenase	420	Acidianus ambivalens	gi|22204173
hynS	Nickel-iron dehydrogenase small subunit	432	Metallosphaera sedula DSM 5348	gi|145701974
hynS	hydrogenase (NiFe) small subunit HydA	423	Thermofilum pendens Hrk 5	gi|119524624
hynS	NiFe hydrogenase	506	Hyperthermus butylicus DSM 5456	gi|123978915
hynS	hydrogenase, Fe-only	579	Caldicellulosiruptor saccharolyticus DSM 8903	gi|145410445
hynS	hydrogenase small subunit	353	Aquifex aeolicus VF5	gi|2983268
hynL	nickel-dependent hydrogenase, large subunit	638	Pyrobaculum arsenaticum DSM 13514	gi|145591511
hynL	iron only hydrogenase large subunit	605	Syntrophus aciditrophicus SB	gi|85722031
hynL	periplasmic [NiFeSe] hydrogenase large subunit	514	Desulfomicrobium baculatum	gi|172045678
hynL	H(2)-forming N(5),N(10)-methylenetetrahydromethanopterin DH	344	Methanothermobacter marburgensis	gi|2828203
aroA	arsenite oxidase large subunit	1006	Aeropyrum pernix K1	gi|118431923
aroA	arsenite oxidase large subunit	825	Alcaligenes faecalis	gi|41688465
aroA	arsenite-oxidase large subunit	826	Cenibacterium arsenoxidans	gi|22758844
aroA	arsenite oxidase, large subunit	836	Chloroflexus aurantiacus J-10-fl	gi|163846783
aroA	molydopterin dinucleotide-binding region	1026	Pyrobaculum calidifontis JCM 11548	gi|126459978
aroA	hypothetical protein ST2391	1133	Sulfolobus tokodaii str. 7	gi|15922722
aroA	arsenite oxidase, large subunit	961	Thermus thermophilus HB8	gi|55773483
aoxB	cytochrome c oxidase (aa3-type), subunit 1	815	Aeropyrum pernix K1	gi|118431201
doxB	cytochrome c oxidase, subunit 1	585	Metallosphaera sedula DSM 5348	gi|145703030
foxA	cytochrome c oxidase, subunit 1	570	Metallosphaera sedula DSM 5348	gi|145701519
soxB	cytochrome-c oxidase, subunit 1	550	Metallosphaera sedula DSM 5348	gi|146303075
soxM	cytochrome-c oxidase, subunit 1	801	Metallosphaera sedula DSM 5348	gi|146303109
other	cytochrome bd ubiquinol oxidase	457	Thermoplasma acidophilum DSM 1728	gi|16082030
dsrA	sulfite reductase, dissimilatory-type alpha subunit	408	Chlorobium phaeobacteroides BS1	gi|189500785
	sulfite reductase, alpha subunit	418	Archaeoglobus fulgidus DSM 4304	gi|11498035
nirK	nitrite reductase	352	Geobacillus thermodenitrificans NG80-2	gi|138894322
		359	Haloferax denitrificans	gi|30089160
		362	Natronomonas pharaonis DSM 2160	gi|76557314
		364	Bradyrhizobium sp. ORS278	gi|146191128
nosZ	nitrous oxide reductase	659	Haloarcula marismortui ATCC 43049	gi|55377286
narG	nitrate reductase, alpha subunit	1294	Pyrobaculum aerophilum str. IM2	gi|18314193
norB	nitric oxide reductase, cytochrome b subunit	721	Pyrobaculum aerophilum str. IM2	gi|18314186
fer	Chain A, Ferric Reductase Complex With NADP	169	Archaeoglobus fulgidus DSM 4304	gi|14278204
arrA	dissimilatory arsenate reducatse	846	Chrysiogenes arsenatis	gi|51871102
		652	Desulfosporosinus sp. Y5	gi|77743874
		854	Shewanella sp. ANA-3	gi|117920784
		740	Sulfurospirillum barnesii	gi|146230645
sreA	sulfur reductase molybdopterin subunit	1018	Acidianus ambivalens	gi|22213647
	molybdopterin oxidoreductase, molybdopterin binding subunit	1050	Sulfolobus solfataricus P2	gi|15898396
	molybdopterin oxidoreductase	882	Hydrogenobaculum sp. Y04AAS1	gi|156719515
	DMSO reductase chain A	984	Aquifex aeolicus VF5	gi|2983678
dmsA	anaerobic dimethyl sulfoxide reductase	814	E. coli	gi|9911072
dmsA	dimethylsulfide dehydrogenase	910	Rhodovulum sulfidophilum	gi|24110653
torA	trimethylamine-N-oxide reductase	848	E. coli	gi|2506867
bisC	biotin sulfoxide reductase	777	E. coli	gi|6920066
napA	periplasmic nitrate reductase precursor	828	E. coli	gi|2506868
serA	selenate reductase	918	Thauera selenatis	gi|38605512
clrA	chlorate reductase	914	Ideonella dechloratans	gi|34494349
ttrB	tetrathionate reductase	1020	Salmonella enterica Typhi str. CT18	gi|16760527
arsB	arsenite efflux membrane protein, ars operon	411	Sulfolobus solfataricus P2	gi|15897099
		397	Archaeoglobus fulgidus DSM 4304	gi|11499889
		432	Sulfurihydrogenibium sp. YO3AOP1	gi|188996862
		425	Pyrococcus abyssi GE5	gi|5459107
		431	Thermoplasma volcanium GSS1	gi|14324502
		426	Thermococcus kodakarensis KOD1	gi|57640815
arsC	arsenate reductase, ars operon	140	Acidiphilium cryptum JF-5	gi|148261794
		125	Alkalilimnicola ehrlichei MLHE-1	gi|114319987
		144	Aquifex aeolicus VF5	gi|15606093
		112	Desulfotomaculum reducens MI-1	gi|134300073
		147	Geobacillus thermodenitrificans NG80-2	gi|138896594
		120	Shewanella loihica PV-4	gi|127512768
		131	Staphylococcus aureus subsp. aureus USA300	gi|87161126
arsM	arsenite S-adenosylmethyltransferase	248	Methanosarcina mazei Go1	gi|21228345|
		271	Rhodopseudomonas palustris BisB5	gi|91977888
		266	Geobacter metallireducens GS-15	gi|78223987
		273	Pelotomaculum thermopropionicum SI	gi|147676775
merA	mercuric reductase	448	Metallosphaera sedula DSM 5348	gi|146304009
		546	Geobacillus kaustophilus HTA426	gi|56421631
merB	alkylmercury lyase	216	Staphylococcus aureus	gi|57157629
