# Supplementary material for: Metagenomes from High-Temperature Chemotrophic Systems Reveal Geochemical Controls on Microbial Community Structure and Function
Source: PLoS One. 2010 Mar 19;5(3):e9773. doi: 10.1371/journal.pone.0009773 (PMC2841643; doi:10.1371/journal.pone.0009773)
Supplement: Table S4 — Metagenome sequence hits from five geothermal sites (Crater Hills = yellow; Norris Geyser Basin = red; Joseph's Coat Hot Springs = blue; Mammoth Hot Springs = green; Calcite Springs = violet) exhibiting significant similarity to ‘query’ gene sequences known to code for proteins involved in C fixation, electron transfer, and detoxification (shown in gray and referenced separately in Table S3). (0.21 MB XLS) [file pone.0009773.s004.xls]

## Sheet: SUMMARY
Site	Contig ID	Fragment Length	NCBI Blast Result	Query coverage	Score	E-value	Percent AA Identity
Query		aclB	ATP citrate lyase, beta subunit (86 aa)
			Sulfurihydrogenibium yellowstonense, Sulfurihydrogenibium sp. Y04ACS1
			gi|113927045, gi|113927063
MHS	1106445177969	86	ATP citrate lyase beta subunit [uncultured Sulfurihydrogenibium sp.]	1	177	2e-43	98.84
			ATP citrate lyase beta subunit [Sulfurihydrogenibium sp. Y04ANG1]	1	177	3e-43	98.84
			ATP citrate lyase beta subunit [uncultured Sulfurihydrogenibium sp.]	1	176	4e-43	97.67
			ATP citrate lyase beta subunit [Sulfurihydrogenibium sp. Y04ACS1]	1	176	4e-43	98.84
			ATP citrate lyase beta subunit [uncultured Sulfurihydrogenibium sp.]	1	176	5e-43	97.67
CS	1106445195155	86	ATP citrate lyase beta subunit [uncultured Sulfurihydrogenibium sp.]	1	177	2e-43	98.84
			ATP citrate lyase beta subunit [uncultured Sulfurihydrogenibium sp.]	1	177	3e-43	98.84
			ATP citrate lyase beta subunit [uncultured Sulfurihydrogenibium sp.]	1	176	5e-43	97.67
			ATP citrate lyase beta subunit [Sulfurihydrogenibium sp. Y04ACS1]	1	175	1e-42	97.67
			ATP citrate lyase beta subunit [uncultured Sulfurihydrogenibium sp.]	1	175	1e-42	97.67
Query		acs	acetyl-CoA decarboxylase/synthase complex gamma subunit (470 aa)
			Archaeoglobus fulgidus DSM 4304
			gi|11497988
CS	1105333247268	275	CO dehydrogenase/acetyl-CoA synthase delta subunit:Putative Fe-S cluster [delta proteobacterium MLMS-1] >ref|ZP_01291594.1| CO dehydrogenase/acetyl-CoA synthase delta subunit:Putative Fe-S cluster [delta proteobacterium MLMS-1] >gb|EAT01993.1| CO dehydrogenase/acetyl-CoA synthase delta subunit:Putative Fe-S cluster [delta proteobacterium MLMS-1] >gb|EAT05664.1| CO dehydrogenase/acetyl-CoA synthas…	0.98	349	2e-94	61.17
			CO dehydrogenase/acetyl-CoA synthase delta subunit:Putative Fe-S cluster [delta proteobacterium MLMS-1] >gb|EAT01535.1| CO dehydrogenase/acetyl-CoA synthase delta subunit:Putative Fe-S cluster [delta proteobacterium MLMS-1]	0.98	348	3e-94	60.81
			CO dehydrogenase/acetyl-CoA synthase delta subunit [Dehalococcoides sp. VS] >gb|EDO70579.1| CO dehydrogenase/acetyl-CoA synthase delta subunit [Dehalococcoides sp. VS]	1	318	4e-85	55.07
			acetyl-CoA decarbonylase/synthase complex subunit gamma [Dehalococcoides ethenogenes 195] >ref|YP_181407.1| acetyl-CoA decarbonylase/synthase complex subunit gamma [Dehalococcoides ethenogenes 195] >gb|AAW40005.1| corrinoid/iron-sulfur protein, large subunit [Dehalococcoides ethenogenes 195] >gb|AAW40078.1| corrinoid/iron-sulfur protein, large subunit [Dehalococcoides ethenogenes 195]	1	315	3e-84	55.07
			acetyl-CoA decarbonylase/synthase complex subunit gamma [Dehalococcoides sp. BAV1] >gb|ABQ17219.1| acetyl-CoA decarbonylase/synthase gamma subunit [Dehalococcoides sp. BAV1]	1	313	7e-84	55.43
CS	1105333301499	142	acetyl-CoA decarbonylase/synthase complex subunit gamma [Syntrophobacter fumaroxidans MPOB] >gb|ABK18242.1| acetyl-CoA decarbonylase/synthase gamma subunit [Syntrophobacter fumaroxidans MPOB]	1	148	1e-34	46.21
			CO dehydrogenase/acetyl-CoA synthase delta subunit [Desulfatibacillum alkenivorans AK-01] >gb|EDQ26524.1| CO dehydrogenase/acetyl-CoA synthase delta subunit [Desulfatibacillum alkenivorans AK-01]	0.88	146	6e-34	50.39
			acetyl-CoA decarbonylase/synthase complex subunit gamma [Carboxydothermus hydrogenoformans Z-2901] >pdb|2H9A|A Chain A, Corrinoid Iron-Sulfur Protein >gb|ABB14598.1| carbon monoxide dehydrogenase corrinoid/iron-sulfur protein, gamma subunit [Carboxydothermus hydrogenoformans Z-2901]	0.88	140	2e-32	52.71
			acetyl-CoA decarbonylase/synthase complex subunit gamma [Desulfitobacterium hafniense Y51] >ref|ZP_01368702.1| CO dehydrogenase/acetyl-CoA synthase delta subunit [Desulfitobacterium hafniense DCB-2] >dbj|BAE83440.1| carbon monoxide dehydrogenase/acetyl-CoA synthase gamma subunit [Desulfitobacterium hafniense Y51] >gb|EAT52284.1| CO dehydrogenase/acetyl-CoA synthase delta subunit [Desulfitobacteri…	0.8	139	5e-32	53.91
			acetyl-CoA decarbonylase/synthase complex subunit gamma [Desulfococcus oleovorans Hxd3] >gb|ABW68986.1| CO dehydrogenase/acetyl-CoA synthase delta subunit [Desulfococcus oleovorans Hxd3]	0.91	137	2e-31	45.86
Query		cooS	carbon monoxide dehydrogenase catalytic subunit (622 aa)
			Archaeoglobus fulgidus DSM 4304
			AAB89403.1
CS	1106445194961	478	Carbon-monoxide dehydrogenase, catalytic subunit [delta proteobacterium MLMS-1] >gb|EAT05667.1| Carbon-monoxide dehydrogenase, catalytic subunit [delta proteobacterium MLMS-1]	1	553	1e-155	54.68
			Carbon-monoxide dehydrogenase, catalytic subunit [delta proteobacterium MLMS-1] >ref|ZP_01291988.1| Carbon-monoxide dehydrogenase, catalytic subunit [delta proteobacterium MLMS-1] >gb|EAT01599.1| Carbon-monoxide dehydrogenase, catalytic subunit [delta proteobacterium MLMS-1] >gb|EAT02604.1| Carbon-monoxide dehydrogenase, catalytic subunit [delta proteobacterium MLMS-1]	1	553	1e-155	54.68
			carbon-monoxide dehydrogenase, catalytic subunit [Desulfococcus oleovorans Hxd3] >gb|ABW68988.1| carbon-monoxide dehydrogenase, catalytic subunit [Desulfococcus oleovorans Hxd3]	1	507	1e-141	51.2
			carbon-monoxide dehydrogenase, catalytic subunit [Desulfatibacillum alkenivorans AK-01] >gb|EDQ26526.1| carbon-monoxide dehydrogenase, catalytic subunit [Desulfatibacillum alkenivorans AK-01]	1	506	2e-141	51.61
			Similar to CO dehydrogenase/acetyl-coA synthase beta subunit (acsA) [Candidatus Kuenenia stuttgartiensis]	1	499	2e-139	51.65
Query		4hcd	4-hydroxyphenylacetate-3-hydroxylase (450-500 aa)
			Archaeoglobus fulgidus DSM 4304, M. sedula DSM 5348, Pyrobaculum islandicum DSM 4184
			gi|2650300, gi|11498490, gi|11498632, gi|145702337, gi|145702239, gi|15899454, gi|119673172
CH	1106426167268	501	4-hydroxyphenylacetate 3-monooxygenase large subunit [Sulfolobus tokodaii str. 7] >dbj|BAB66740.1| 502aa long hypothetical 4-hydroxyphenylacetate 3-monooxygenase large subunit [Sulfolobus tokodaii str. 7]	0.99	815	0	75.05
			vinylacetyl-CoA Delta-isomerase [Metallosphaera sedula DSM 5348] >gb|ABP95479.1| Vinylacetyl-CoA Delta-isomerase [Metallosphaera sedula DSM 5348]	1	787	0	71.66
			gamma-aminobutyrate metabolism dehydratase/isomerase [Sulfolobus acidocaldarius DSM 639] >gb|AAY81436.1| gamma-aminobutyrate metabolism dehydratase/isomerase [Sulfolobus acidocaldarius DSM 639]	1	784	0	72.26
			4-hydroxybutyryl-CoA dehydratase (abfD-2) [Sulfolobus solfataricus P2] >gb|AAK42849.1| 4-hydroxybutyryl-CoA dehydratase (abfD-2) [Sulfolobus solfataricus P2]	0.99	727	0	65.87
			4-hydroxyphenylacetate-3-hydroxylase, conjectural [Pyrobaculum aerophilum str. IM2] >gb|AAL64371.1| 4-hydroxyphenylacetate-3-hydroxylase, conjectural [Pyrobaculum aerophilum str. IM2]	0.99	670	0	65.26
CH	1105499619913	158	4-hydroxyphenylacetate 3-monooxygenase large subunit [Sulfolobus tokodaii str. 7] >dbj|BAB66740.1| 502aa long hypothetical 4-hydroxyphenylacetate 3-monooxygenase large subunit [Sulfolobus tokodaii str. 7]	1	299	4e-80	88.61
			vinylacetyl-CoA Delta-isomerase [Metallosphaera sedula DSM 5348] >gb|ABP95479.1| Vinylacetyl-CoA Delta-isomerase [Metallosphaera sedula DSM 5348]	1	280	3e-74	80.38
			gamma-aminobutyrate metabolism dehydratase/isomerase [Sulfolobus acidocaldarius DSM 639] >gb|AAY81436.1| gamma-aminobutyrate metabolism dehydratase/isomerase [Sulfolobus acidocaldarius DSM 639]	1	272	4e-72	77.22
			4-hydroxybutyryl-CoA dehydratase (abfD-2) [Sulfolobus solfataricus P2] >gb|AAK42849.1| 4-hydroxybutyryl-CoA dehydratase (abfD-2) [Sulfolobus solfataricus P2]	1	260	2e-68	76.58
			vinylacetyl-CoA delta-isomerase [Pyrobaculum islandicum DSM 4184] >gb|ABL87428.1| Vinylacetyl-CoA delta-isomerase [Pyrobaculum islandicum DSM 4184]	1	242	6e-63	70.89
NGB	1106445183006	484	4-hydroxyphenylacetate 3-monooxygenase, oxygenase subunit [Bacillus cereus subsp. cytotoxis NVH 391-98] >gb|ABS21297.1| 4-hydroxyphenylacetate 3-monooxygenase, oxygenase subunit [Bacillus cereus subsp. cytotoxis NVH 391-98]	1	536	1e-150	51.87
			4-hydroxyphenylacetate 3-monooxygenase, oxygenase subunit [Arthrobacter sp. FB24] >gb|ABK03948.1| 4-hydroxyphenylacetate 3-monooxygenase, oxygenase subunit [Arthrobacter sp. FB24]	1	476	2e-132	48.65
			4-hydroxyphenylacetate 3-monooxygenase, oxygenase subunit [Thermus aquaticus Y51MC23] >gb|EDY14715.1| 4-hydroxyphenylacetate 3-monooxygenase, oxygenase subunit [Thermus aquaticus Y51MC23]	1	464	6e-129	46.88
			4-hydroxyphenylacetate-3-hydroxylase [Thermus thermophilus HB8] >pdb|2YYG|A Chain A, Crystal Structure Of The Oxygenase Component (Hpab) Of 4- Hydroxyphenylacetate 3-Monooxygenase >pdb|2YYI|A Chain A, Crystal Structure Of The Oxygenase Component (Hpab) Of 4- Hydroxyphenylacetate 3-Monooxygenase Complexed With Fad >pdb|2YYJ|A Chain A, Crystal Structure Of The Oxygenase Component (Hpab) Of 4- Hydro…	1	459	3e-127	46.67
NGB	1106445183868	300	hydroxylase [Sulfolobus acidocaldarius DSM 639] >gb|AAY80455.1| hydroxylase [Sulfolobus acidocaldarius DSM 639]	1	350	8e-95	54.33
			4-hydroxybutyryl-CoA dehydratase (abfD-1) [Sulfolobus solfataricus P2] >gb|AAK42637.1| 4-hydroxybutyryl-CoA dehydratase (abfD-1) [Sulfolobus solfataricus P2]	1	350	1e-94	56
			vinylacetyl-CoA Delta-isomerase [Metallosphaera sedula DSM 5348] >gb|ABP95381.1| Vinylacetyl-CoA Delta-isomerase [Metallosphaera sedula DSM 5348]	1	345	2e-93	57.33
			hypothetical protein ST0063 [Sulfolobus tokodaii str. 7] >dbj|BAB65020.1| 470aa long conserved hypothetical protein [Sulfolobus tokodaii str. 7]	1	343	1e-92	56.48
NGB	1105430043769	152	4-hydroxybutyryl-CoA dehydratase (abfD-1) [Sulfolobus solfataricus P2] >gb|AAK42637.1| 4-hydroxybutyryl-CoA dehydratase (abfD-1) [Sulfolobus solfataricus P2]	1	150	3e-35	48.68
			hydroxylase [Sulfolobus acidocaldarius DSM 639] >gb|AAY80455.1| hydroxylase [Sulfolobus acidocaldarius DSM 639]	1	144	2e-33	45.39
			hypothetical protein ST0063 [Sulfolobus tokodaii str. 7] >dbj|BAB65020.1| 470aa long conserved hypothetical protein [Sulfolobus tokodaii str. 7]	1	136	4e-31	43.42
			vinylacetyl-CoA Delta-isomerase [Metallosphaera sedula DSM 5348] >gb|ABP95381.1| Vinylacetyl-CoA Delta-isomerase [Metallosphaera sedula DSM 5348]	1	105	1e-21	39.22
			Carbamoyl-phosphate synthase (glutamine-hydrolyzing) [Desulfatibacillum alkenivorans AK-01] >gb|EDQ26393.1| Carbamoyl-phosphate synthase (glutamine-hydrolyzing) [Desulfatibacillum alkenivorans AK-01]	1	82.8	7e-15	33.33
JCHS	1106445189686	325	vinylacetyl-CoA delta-isomerase [Pyrobaculum islandicum DSM 4184] >gb|ABL87428.1| Vinylacetyl-CoA delta-isomerase [Pyrobaculum islandicum DSM 4184]	1	529	1e-148	77.23
			vinylacetyl-CoA Delta-isomerase [Thermoproteus neutrophilus V24Sta] >gb|ACB39370.1| Vinylacetyl-CoA Delta-isomerase [Thermoproteus neutrophilus V24Sta]	0.93	523	6e-147	79.34
			vinylacetyl-CoA Delta-isomerase [Pyrobaculum calidifontis JCM 11548] >gb|ABO08816.1| Vinylacetyl-CoA Delta-isomerase [Pyrobaculum calidifontis JCM 11548]	0.99	493	6e-138	70.77
			4-hydroxyphenylacetate-3-hydroxylase, conjectural [Pyrobaculum aerophilum str. IM2] >gb|AAL64371.1| 4-hydroxyphenylacetate-3-hydroxylase, conjectural [Pyrobaculum aerophilum str. IM2]	0.99	472	2e-131	70.06
			4-hydroxybutyryl-CoA dehydratase (abfD-2) [Sulfolobus solfataricus P2] >gb|AAK42849.1| 4-hydroxybutyryl-CoA dehydratase (abfD-2) [Sulfolobus solfataricus P2]	0.98	441	3e-122	63.55
JCHS	1105001866885	238	4-hydroxybutyryl-CoA dehydratase (abfD-1) [Sulfolobus solfataricus P2] >gb|AAK42637.1| 4-hydroxybutyryl-CoA dehydratase (abfD-1) [Sulfolobus solfataricus P2]	0.98	211	5e-53	46.38
			hydroxylase [Sulfolobus acidocaldarius DSM 639] >gb|AAY80455.1| hydroxylase [Sulfolobus acidocaldarius DSM 639]	1	202	2e-50	42.86
			vinylacetyl-CoA Delta-isomerase [Metallosphaera sedula DSM 5348] >gb|ABP95381.1| Vinylacetyl-CoA Delta-isomerase [Metallosphaera sedula DSM 5348]	1	199	2e-49	42.86
			hypothetical protein ST0063 [Sulfolobus tokodaii str. 7] >dbj|BAB65020.1| 470aa long conserved hypothetical protein [Sulfolobus tokodaii str. 7]	0.98	198	3e-49	47.01
			Carbamoyl-phosphate synthase (glutamine-hydrolyzing) [Desulfatibacillum alkenivorans AK-01] >gb|EDQ26393.1| Carbamoyl-phosphate synthase (glutamine-hydrolyzing) [Desulfatibacillum alkenivorans AK-01]	1	176	2e-42	40.17
JCHS	1105064022398	176	vinylacetyl-CoA Delta-isomerase [Metallosphaera sedula DSM 5348] >gb|ABP95381.1| Vinylacetyl-CoA Delta-isomerase [Metallosphaera sedula DSM 5348]	1	239	8e-62	63.64
			hypothetical protein ST0063 [Sulfolobus tokodaii str. 7] >dbj|BAB65020.1| 470aa long conserved hypothetical protein [Sulfolobus tokodaii str. 7]	1	238	2e-61	62.5
			4-hydroxybutyryl-CoA dehydratase (abfD-1) [Sulfolobus solfataricus P2] >gb|AAK42637.1| 4-hydroxybutyryl-CoA dehydratase (abfD-1) [Sulfolobus solfataricus P2]	1	234	2e-60	61.36
			hydroxylase [Sulfolobus acidocaldarius DSM 639] >gb|AAY80455.1| hydroxylase [Sulfolobus acidocaldarius DSM 639]	1	231	2e-59	60.23
			Carbamoyl-phosphate synthase (glutamine-hydrolyzing) [Desulfatibacillum alkenivorans AK-01] >gb|EDQ26393.1| Carbamoyl-phosphate synthase (glutamine-hydrolyzing) [Desulfatibacillum alkenivorans AK-01]	0.98	140	3e-32	41.95
JCHS	1105064001284	158	4-hydroxyphenylacetate 3-monooxygenase large subunit [Sulfolobus tokodaii str. 7] >dbj|BAB66740.1| 502aa long hypothetical 4-hydroxyphenylacetate 3-monooxygenase large subunit [Sulfolobus tokodaii str. 7]	0.99	258	1e-67	75.16
			vinylacetyl-CoA Delta-isomerase [Metallosphaera sedula DSM 5348] >gb|ABP95479.1| Vinylacetyl-CoA Delta-isomerase [Metallosphaera sedula DSM 5348]	1	253	2e-66	72.15
			4-hydroxybutyryl-CoA dehydratase (abfD-2) [Sulfolobus solfataricus P2] >gb|AAK42849.1| 4-hydroxybutyryl-CoA dehydratase (abfD-2) [Sulfolobus solfataricus P2]	1	251	1e-65	71.52
			gamma-aminobutyrate metabolism dehydratase/isomerase [Sulfolobus acidocaldarius DSM 639] >gb|AAY81436.1| gamma-aminobutyrate metabolism dehydratase/isomerase [Sulfolobus acidocaldarius DSM 639]	1	248	1e-64	70.89
			4-hydroxyphenylacetate-3-hydroxylase, conjectural [Pyrobaculum aerophilum str. IM2] >gb|AAL64371.1| 4-hydroxyphenylacetate-3-hydroxylase, conjectural [Pyrobaculum aerophilum str. IM2]	0.99	241	1e-62	71.52
Query		mcm	methylmalonyl-CoA mutase (553-559 aa)
			Metallosphaera sedula DSM 5348, Sulfolobus acidocaldarius DSM 639
			gi|146303421, gi|70606710
CH	1105499713999	226	coenzyme B12-dependent mutase [Aeropyrum pernix K1] >dbj|BAA80688.1| coenzyme B12-dependent mutase [Aeropyrum pernix K1]	1	413	6e-114	86.73
			methylmalonyl-CoA mutase N-terminal domain-containing protein [Archaeoglobus fulgidus DSM 4304]	1	328	1e-88	67.26
			methylmalonyl-CoA mutase [Pyrococcus furiosus DSM 3638] >gb|AAL81601.1| methylmalonyl-CoA mutase [Pyrococcus furiosus DSM 3638]	1	324	3e-87	66.81
			methylmalonyl-CoA mutase, N-terminus of large subunit [Thermococcus kodakarensis KOD1] >dbj|BAD85338.1| methylmalonyl-CoA mutase, N-terminus of large subunit [Thermococcus kodakarensis KOD1]	1	323	5e-87	66.81
			methylmalonyl-CoA mutase N-terminal domain subfamily [Thermococcus barophilus MP]	1	323	5e-87	66.37
CH	1106426166034	304	coenzyme B12-dependent isobutyryl-CoA mutase [Sulfolobus tokodaii str. 7] >dbj|BAB65549.1| 562aa long hypothetical coenzyme B12-dependent isobutyryl-CoA mutase [Sulfolobus tokodaii str. 7]	1	592	2e-167	93.75
			methylmalonyl-CoA mutase [Sulfolobus acidocaldarius DSM 639] >gb|AAY80287.1| methylmalonyl-CoA mutase [Sulfolobus acidocaldarius DSM 639]	1	565	2e-159	88.49
			methylmalonyl-CoA mutase [Metallosphaera sedula DSM 5348] >gb|ABP94813.1| methylmalonyl-CoA mutase [Metallosphaera sedula DSM 5348]	1	556	6e-157	86.84
			methylmalonyl-CoA mutase, alpha-subunit, chain A (mcmA1) [Sulfolobus solfataricus P2] >gb|AAK42569.1| Methylmalonyl-CoA mutase, alpha-subunit, chain A (mcmA1) [Sulfolobus solfataricus P2]	1	555	2e-156	87.17
			methylmalonyl-CoA mutase [Pyrococcus furiosus DSM 3638] >gb|AAL81601.1| methylmalonyl-CoA mutase [Pyrococcus furiosus DSM 3638]	0.99	450	6e-125	69.54
CH	1106426166536	285	coenzyme B12-dependent isobutyryl-CoA mutase [Sulfolobus tokodaii str. 7] >dbj|BAB65549.1| 562aa long hypothetical coenzyme B12-dependent isobutyryl-CoA mutase [Sulfolobus tokodaii str. 7]	1	543	8e-153	90.18
			methylmalonyl-CoA mutase, alpha-subunit, chain A (mcmA1) [Sulfolobus solfataricus P2] >gb|AAK42569.1| Methylmalonyl-CoA mutase, alpha-subunit, chain A (mcmA1) [Sulfolobus solfataricus P2]	1	511	3e-143	85.61
			methylmalonyl-CoA mutase [Metallosphaera sedula DSM 5348] >gb|ABP94813.1| methylmalonyl-CoA mutase [Metallosphaera sedula DSM 5348]	1	503	5e-141	83.86
			methylmalonyl-CoA mutase [Sulfolobus acidocaldarius DSM 639] >gb|AAY80287.1| methylmalonyl-CoA mutase [Sulfolobus acidocaldarius DSM 639]	1	502	1e-140	83.16
			methylmalonyl-CoA mutase [Pyrococcus furiosus DSM 3638] >gb|AAL81601.1| methylmalonyl-CoA mutase [Pyrococcus furiosus DSM 3638]	1	421	3e-116	68.77
CH	1106426167211	304	coenzyme B12-dependent isobutyryl-CoA mutase [Sulfolobus tokodaii str. 7] >dbj|BAB65549.1| 562aa long hypothetical coenzyme B12-dependent isobutyryl-CoA mutase [Sulfolobus tokodaii str. 7]	1	551	2e-155	85.86
			methylmalonyl-CoA mutase [Metallosphaera sedula DSM 5348] >gb|ABP94813.1| methylmalonyl-CoA mutase [Metallosphaera sedula DSM 5348]	1	518	2e-145	79.93
			methylmalonyl-CoA mutase, alpha-subunit, chain A (mcmA1) [Sulfolobus solfataricus P2] >gb|AAK42569.1| Methylmalonyl-CoA mutase, alpha-subunit, chain A (mcmA1) [Sulfolobus solfataricus P2]	1	518	2e-145	79.93
			methylmalonyl-CoA mutase [Sulfolobus acidocaldarius DSM 639] >gb|AAY80287.1| methylmalonyl-CoA mutase [Sulfolobus acidocaldarius DSM 639]	1	508	3e-142	78.95
			methylmalonyl-CoA mutase [Pyrococcus furiosus DSM 3638] >gb|AAL81601.1| methylmalonyl-CoA mutase [Pyrococcus furiosus DSM 3638]	1	421	5e-116	64.05
NGB	1105430064729	293	methylmalonyl-CoA mutase, large subunit [Roseiflexus castenholzii DSM 13941] >gb|ABU60350.1| methylmalonyl-CoA mutase, large subunit [Roseiflexus castenholzii DSM 13941]	1	439	1e-121	69.28
			methylmalonyl-CoA mutase, large subunit [Roseiflexus sp. RS-1] >gb|ABQ88650.1| methylmalonyl-CoA mutase [Roseiflexus sp. RS-1]	1	435	2e-120	68.94
			methylmalonyl-CoA mutase, large subunit [Thermoanaerobacter sp. X514] >gb|ABY93135.1| methylmalonyl-CoA mutase, large subunit [Thermoanaerobacter sp. X514]	1	430	7e-119	68.94
			methylmalonyl-CoA mutase, large subunit [Thermoanaerobacter pseudethanolicus ATCC 33223] >gb|ABY94558.1| methylmalonyl-CoA mutase, large subunit [Thermoanaerobacter pseudethanolicus ATCC 33223]	1	429	1e-118	68.6
			hypothetical protein DSY1563 [Desulfitobacterium hafniense Y51] >dbj|BAE83352.1| hypothetical protein [Desulfitobacterium hafniense Y51]	1	427	4e-118	67.24
NGB	1106445182292	259	coenzyme B12-dependent mutase [Aeropyrum pernix K1] >dbj|BAA80688.1| coenzyme B12-dependent mutase [Aeropyrum pernix K1]	1	269	1e-70	48.85
			methylmalonyl-CoA mutase N-terminal domain-containing protein [Archaeoglobus fulgidus DSM 4304]	0.99	263	9e-69	48.26
			methylmalonyl-CoA mutase N-terminal domain-containing protein [Thermoanaerobacter tengcongensis MB4] >gb|AAM24447.1| Methylmalonyl-CoA mutase, N-terminal domain/subunit [Thermoanaerobacter tengcongensis MB4]	1	258	2e-67	48.85
			methylmalonyl-CoA mutase, large subunit [Herpetosiphon aurantiacus ATCC 23779] >gb|ABX06016.1| methylmalonyl-CoA mutase, large subunit [Herpetosiphon aurantiacus ATCC 23779]	1	255	2e-66	46.15
			methylmalonyl-CoA mutase, large subunit [Thermoanaerobacter sp. X514] >gb|ABY93135.1| methylmalonyl-CoA mutase, large subunit [Thermoanaerobacter sp. X514]	1	254	4e-66	47.51
NGB	1106445182900	512	methylmalonyl-CoA mutase, alpha-subunit, chain A (mcmA1) [Sulfolobus solfataricus P2] >gb|AAK42569.1| Methylmalonyl-CoA mutase, alpha-subunit, chain A (mcmA1) [Sulfolobus solfataricus P2]	1	660	0	60.19
			coenzyme B12-dependent isobutyryl-CoA mutase [Sulfolobus tokodaii str. 7] >dbj|BAB65549.1| 562aa long hypothetical coenzyme B12-dependent isobutyryl-CoA mutase [Sulfolobus tokodaii str. 7]	1	650	0	60
			methylmalonyl-CoA mutase [Sulfolobus acidocaldarius DSM 639] >gb|AAY80287.1| methylmalonyl-CoA mutase [Sulfolobus acidocaldarius DSM 639]	1	644	0	59.03
			methylmalonyl-CoA mutase [Metallosphaera sedula DSM 5348] >gb|ABP94813.1| methylmalonyl-CoA mutase [Metallosphaera sedula DSM 5348]	1	641	0	59.81
			methylmalonyl-CoA mutase, subunit alpha, N-terminus (mcmA1) [Archaeoglobus fulgidus DSM 4304] >gb|AAB89037.1| methylmalonyl-CoA mutase, subunit alpha, N-terminus (mcmA1) [Archaeoglobus fulgidus DSM 4304]	1	633	1e-179	58.37
NGB	1106445183096	132	methylmalonyl-CoA mutase, alpha-subunit, chain A (mcmA1) [Sulfolobus solfataricus P2] >gb|AAK42569.1| Methylmalonyl-CoA mutase, alpha-subunit, chain A (mcmA1) [Sulfolobus solfataricus P2]	1	132	6e-30	48.15
			methylmalonyl-CoA mutase [Sulfolobus acidocaldarius DSM 639] >gb|AAY80287.1| methylmalonyl-CoA mutase [Sulfolobus acidocaldarius DSM 639]	1	132	1e-29	47.41
			coenzyme B12-dependent isobutyryl-CoA mutase [Sulfolobus tokodaii str. 7] >dbj|BAB65549.1| 562aa long hypothetical coenzyme B12-dependent isobutyryl-CoA mutase [Sulfolobus tokodaii str. 7]	1	126	4e-28	46.67
			methylmalonyl-CoA mutase N-terminal domain subfamily [Thermococcus barophilus MP]	1	125	1e-27	50
			methylmalonyl-CoA mutase [Metallosphaera sedula DSM 5348] >gb|ABP94813.1| methylmalonyl-CoA mutase [Metallosphaera sedula DSM 5348]	1	123	4e-27	44.44
NGB	1106445183777	495	methylmalonyl-CoA mutase N-terminal domain-containing protein [Symbiobacterium thermophilum IAM 14863] >dbj|BAD41451.1| methylmalonyl-CoA mutase N-terminal domain [Symbiobacterium thermophilum IAM 14863]	1	662	0	63.91
			hypothetical protein DSY1563 [Desulfitobacterium hafniense Y51] >dbj|BAE83352.1| hypothetical protein [Desulfitobacterium hafniense Y51]	1	657	0	61.21
			methylmalonyl-CoA mutase, large subunit [Desulfitobacterium hafniense DCB-2] >gb|EAT52195.1| methylmalonyl-CoA mutase, large subunit [Desulfitobacterium hafniense DCB-2]	0.99	653	0	60.93
			methylmalonyl-CoA mutase large subunit [Thermus thermophilus HB27] >gb|AAS81025.1| methylmalonyl-CoA mutase large subunit [Thermus thermophilus HB27]	0.99	652	0	63.21
			methylmalonyl-CoA mutase N-terminal domain-containing protein [Thermoanaerobacter tengcongensis MB4] >gb|AAM24447.1| Methylmalonyl-CoA mutase, N-terminal domain/subunit [Thermoanaerobacter tengcongensis MB4]	1	651	0	60.61
NGB	1106445183874	353	methylmalonyl-CoA mutase, alpha-subunit, chain A (mcmA1) [Sulfolobus solfataricus P2] >gb|AAK42569.1| Methylmalonyl-CoA mutase, alpha-subunit, chain A (mcmA1) [Sulfolobus solfataricus P2]	1	535	3e-150	70.06
			methylmalonyl-CoA mutase [Metallosphaera sedula DSM 5348] >gb|ABP94813.1| methylmalonyl-CoA mutase [Metallosphaera sedula DSM 5348]	1	531	4e-149	70.06
			coenzyme B12-dependent isobutyryl-CoA mutase [Sulfolobus tokodaii str. 7] >dbj|BAB65549.1| 562aa long hypothetical coenzyme B12-dependent isobutyryl-CoA mutase [Sulfolobus tokodaii str. 7]	1	527	4e-148	69.49
			methylmalonyl-CoA mutase [Sulfolobus acidocaldarius DSM 639] >gb|AAY80287.1| methylmalonyl-CoA mutase [Sulfolobus acidocaldarius DSM 639]	1	513	7e-144	66.38
			methylmalonyl-CoA mutase N-terminal domain subfamily [Thermococcus barophilus MP]	0.99	466	1e-129	61.93
NGB	1106445184063	171	methylmalonyl-CoA mutase [Metallosphaera sedula DSM 5348] >gb|ABP94813.1| methylmalonyl-CoA mutase [Metallosphaera sedula DSM 5348]	1	211	1e-53	60.82
			coenzyme B12-dependent isobutyryl-CoA mutase [Sulfolobus tokodaii str. 7] >dbj|BAB65549.1| 562aa long hypothetical coenzyme B12-dependent isobutyryl-CoA mutase [Sulfolobus tokodaii str. 7]	0.99	206	7e-52	60
			methylmalonyl-CoA mutase, alpha-subunit, chain A (mcmA1) [Sulfolobus solfataricus P2] >gb|AAK42569.1| Methylmalonyl-CoA mutase, alpha-subunit, chain A (mcmA1) [Sulfolobus solfataricus P2]	0.91	203	4e-51	63.69
			methylmalonyl-CoA mutase [Sulfolobus acidocaldarius DSM 639] >gb|AAY80287.1| methylmalonyl-CoA mutase [Sulfolobus acidocaldarius DSM 639]	0.99	201	2e-50	60
			methylmalonyl-CoA mutase, subunit alpha, N-terminus (mcmA1) [Archaeoglobus fulgidus DSM 4304] >gb|AAB89037.1| methylmalonyl-CoA mutase, subunit alpha, N-terminus (mcmA1) [Archaeoglobus fulgidus DSM 4304]	0.92	179	6e-44	54.72
MHS	1106445184130	289	methylmalonyl-CoA mutase, alpha subunit [Thermoplasma volcanium GSS1] >dbj|BAB59928.1| methylmalonyl-CoA mutase [Thermoplasma volcanium GSS1]	0.99	385	1e-105	66.2
			methylmalonyl-CoA mutase [Picrophilus torridus DSM 9790] >gb|AAT42854.1| methylmalonyl-CoA mutase [Picrophilus torridus DSM 9790]	0.99	382	2e-104	62.02
			methylmalonyl-CoA mutase, alpha subunit, N-terminus [Thermoplasma acidophilum DSM 1728] >emb|CAC11604.1| probable methylmalonyl-CoA mutase, alpha subunit, N-terminus [Thermoplasma acidophilum]	1	382	2e-104	64.36
			methylmalonyl-CoA mutase, subunit alpha, N-terminus (mcmA1) [Archaeoglobus fulgidus DSM 4304] >gb|AAB89037.1| methylmalonyl-CoA mutase, subunit alpha, N-terminus (mcmA1) [Archaeoglobus fulgidus DSM 4304]	0.99	369	1e-100	60.63
			methylmalonyl-CoA mutase N-terminal domain subfamily [Thermococcus barophilus MP]	1	358	3e-97	58.82
JCHS	1105001866973	207	coenzyme B12-dependent isobutyryl-CoA mutase [Sulfolobus tokodaii str. 7] >dbj|BAB65549.1| 562aa long hypothetical coenzyme B12-dependent isobutyryl-CoA mutase [Sulfolobus tokodaii str. 7]	1	395	1e-108	89.86
			methylmalonyl-CoA mutase [Metallosphaera sedula DSM 5348] >gb|ABP94813.1| methylmalonyl-CoA mutase [Metallosphaera sedula DSM 5348]	1	363	5e-99	82.61
			methylmalonyl-CoA mutase, alpha-subunit, chain A (mcmA1) [Sulfolobus solfataricus P2] >gb|AAK42569.1| Methylmalonyl-CoA mutase, alpha-subunit, chain A (mcmA1) [Sulfolobus solfataricus P2]	1	362	7e-99	83.57
			methylmalonyl-CoA mutase [Sulfolobus acidocaldarius DSM 639] >gb|AAY80287.1| methylmalonyl-CoA mutase [Sulfolobus acidocaldarius DSM 639]	1	357	2e-97	80.68
			methylmalonyl-CoA mutase, N-terminus of large subunit [Thermococcus kodakarensis KOD1] >dbj|BAD85338.1| methylmalonyl-CoA mutase, N-terminus of large subunit [Thermococcus kodakarensis KOD1]	1	298	1e-79	67.15
JCHS	1105064018200	265	coenzyme B12-dependent mutase [Aeropyrum pernix K1] >dbj|BAA80688.1| coenzyme B12-dependent mutase [Aeropyrum pernix K1]	0.99	475	1e-132	83.27
			methylmalonyl-CoA mutase [Pyrococcus furiosus DSM 3638] >gb|AAL81601.1| methylmalonyl-CoA mutase [Pyrococcus furiosus DSM 3638]	0.99	342	1e-92	58.11
			methylmalonyl-CoA mutase N-terminal domain-containing protein [Archaeoglobus fulgidus DSM 4304]	0.97	342	2e-92	61
			methylmalonyl-CoA mutase, large subunit [Fervidobacterium nodosum Rt17-B1] >gb|ABS61585.1| methylmalonyl-CoA mutase, large subunit [Fervidobacterium nodosum Rt17-B1]	0.98	340	6e-92	59.23
			methylmalonyl-CoA mutase, large subunit [Thermosipho melanesiensis BI429] >gb|ABR31694.1| methylmalonyl-CoA mutase, large subunit [Thermosipho melanesiensis BI429]	0.99	337	4e-91	57.03
CS	1106445195131	157	methylmalonyl-CoA mutase, large subunit [Thermus aquaticus Y51MC23] >gb|EDY13454.1| methylmalonyl-CoA mutase, large subunit [Thermus aquaticus Y51MC23]	0.99	325	8e-88	98.72
			methylmalonyl-CoA mutase, alpha subunit, chain A [Thermus thermophilus HB8] >dbj|BAD70862.1| methylmalonyl-CoA mutase, alpha subunit, chain A [Thermus thermophilus HB8]	0.99	318	6e-86	95.51
			methylmalonyl-CoA mutase large subunit [Thermus thermophilus HB27] >gb|AAS81025.1| methylmalonyl-CoA mutase large subunit [Thermus thermophilus HB27]	0.99	318	7e-86	95.51
			methylmalonyl-CoA mutase, alpha subunit, chain A [Deinococcus radiodurans R1] >gb|AAF10762.1|AE001968_1 methylmalonyl-CoA mutase, alpha subunit, chain A [Deinococcus radiodurans R1]	1	220	3e-56	66.24
			methylmalonyl-CoA mutase, alpha subunit [Deinococcus geothermalis DSM 11300] >gb|ABF45164.1| methylmalonyl-CoA mutase, alpha subunit [Deinococcus geothermalis DSM 11300]	0.99	216	4e-55	66.03
CS	1106445195141	291	methylmalonyl-CoA mutase, large subunit [Thermus aquaticus Y51MC23] >gb|EDY13454.1| methylmalonyl-CoA mutase, large subunit [Thermus aquaticus Y51MC23]	1	592	2e-167	99.66
			methylmalonyl-CoA mutase large subunit [Thermus thermophilus HB27] >gb|AAS81025.1| methylmalonyl-CoA mutase large subunit [Thermus thermophilus HB27]	1	577	3e-163	96.56
			methylmalonyl-CoA mutase, alpha subunit, chain A [Thermus thermophilus HB8] >dbj|BAD70862.1| methylmalonyl-CoA mutase, alpha subunit, chain A [Thermus thermophilus HB8]	1	573	4e-162	96.22
			methylmalonyl-CoA mutase, alpha subunit [Deinococcus geothermalis DSM 11300] >gb|ABF45164.1| methylmalonyl-CoA mutase, alpha subunit [Deinococcus geothermalis DSM 11300]	0.99	446	9e-124	76.21
			methylmalonyl-CoA mutase, alpha subunit, chain A [Deinococcus radiodurans R1] >gb|AAF10762.1|AE001968_1 methylmalonyl-CoA mutase, alpha subunit, chain A [Deinococcus radiodurans R1]	0.99	436	9e-121	72.76
CS	1106445195146	402	methylmalonyl-CoA mutase, large subunit [Thermus aquaticus Y51MC23] >gb|EDY13554.1| methylmalonyl-CoA mutase, large subunit [Thermus aquaticus Y51MC23]	1	811	0	98.76
			methylmalonyl-CoA mutase [Thermus thermophilus HB27] >ref|YP_144512.1| methylmalonyl-CoA mutase [Thermus thermophilus HB8] >gb|AAS81226.1| methylmalonyl-CoA mutase [Thermus thermophilus HB27] >dbj|BAD71069.1| methylmalonyl-CoA mutase [Thermus thermophilus HB8]	1	743	0	92.04
			methylmalonyl-CoA mutase N-terminal domain-containing protein [Thermoanaerobacter tengcongensis MB4] >gb|AAM24447.1| Methylmalonyl-CoA mutase, N-terminal domain/subunit [Thermoanaerobacter tengcongensis MB4]	1	541	3e-152	63.68
			methylmalonyl-CoA mutase, large subunit [Thermoanaerobacter pseudethanolicus ATCC 33223] >gb|ABY94558.1| methylmalonyl-CoA mutase, large subunit [Thermoanaerobacter pseudethanolicus ATCC 33223]	1	541	3e-152	64.18
			methylmalonyl-CoA mutase, large subunit [Thermoanaerobacter sp. X514] >gb|ABY93135.1| methylmalonyl-CoA mutase, large subunit [Thermoanaerobacter sp. X514]	1	540	7e-152	63.93
Query		tqoA	TQO small subunit DoxA domain-containing protein (166 aa)
			Metallosphaera sedula DSM 5348
			gi|146303149
CH	1106426165558	118	terminal quinol oxidase, subunit II, putative (doxA-like) [Sulfolobus solfataricus P2] >gb|AAK42071.1| Terminal quinol oxidase, subunit II, putative (doxA-like) [Sulfolobus solfataricus P2]	1	173	4e-42	72.03
			aa3-type terminal oxidase [Acidianus ambivalens]	1	154	2e-36	64.41
			subunit II of the terminal oxidase [Acidianus ambivalens] >emb|CAA70828.1| terminal oxidase subunit II [Acidianus ambivalens]	1	46.6	0.0005	28.69
			putative terminal quinol oxidase, subunit I [Mycobacterium abscessus] >emb|CAM64809.1| Putative terminal quinol oxidase, subunit I [Mycobacterium abscessus]	0.93	42.7	0.008	27.12
			TQO small subunit DoxD [Acidithiobacillus ferrooxidans ATCC 53993] >gb|ACH82311.1| TQO small subunit DoxD [Acidithiobacillus ferrooxidans ATCC 53993]	0.91	42.4	0.01	32.14
CH	1106426167323	118	terminal quinol oxidase, subunit II, putative (doxA-like) [Sulfolobus solfataricus P2] >gb|AAK42071.1| Terminal quinol oxidase, subunit II, putative (doxA-like) [Sulfolobus solfataricus P2]	1	173	4e-42	72.03
			aa3-type terminal oxidase [Acidianus ambivalens]	1	154	2e-36	64.41
			subunit II of the terminal oxidase [Acidianus ambivalens] >emb|CAA70828.1| terminal oxidase subunit II [Acidianus ambivalens]	1	46.6	0.0005	28.69
			putative terminal quinol oxidase, subunit I [Mycobacterium abscessus] >emb|CAM64809.1| Putative terminal quinol oxidase, subunit I [Mycobacterium abscessus]	0.93	42.7	0.008	27.12
			TQO small subunit DoxD [Acidithiobacillus ferrooxidans ATCC 53993] >gb|ACH82311.1| TQO small subunit DoxD [Acidithiobacillus ferrooxidans ATCC 53993]	0.91	42.4	0.01	32.14
NGB	1106445183004	71	terminal quinol oxidase, subunit II (doxA) [Sulfolobus solfataricus P2] >gb|AAK41938.1| Terminal quinol oxidase, subunit II (doxA) [Sulfolobus solfataricus P2]	1	63.5	4e-09	48
			TQO small subunit DoxA domain-containing protein [Metallosphaera sedula DSM 5348] >gb|ABP94541.1| TQO small subunit DoxA domain protein [Metallosphaera sedula DSM 5348]	1	63.2	6e-09	45.33
			hypothetical protein ST1856 [Sulfolobus tokodaii str. 7] >dbj|BAB66947.1| 172aa long hypothetical protein [Sulfolobus tokodaii str. 7]	0.87	62.4	9e-09	48.44
			subunit II of the terminal oxidase [Acidianus ambivalens] >emb|CAA70828.1| terminal oxidase subunit II [Acidianus ambivalens]	0.98	53.9	3e-06	43.42
			orotidine 5'-phosphate decarboxylase [Polaromonas sp. JS666] >gb|ABE46499.1| Orotidine 5'-phosphate decarboxylase subfamily 2 [Polaromonas sp. JS666]	0.84	33.9	3.5	33.33
NGB	1105333905320	31	TQO small subunit DoxA domain-containing protein [Metallosphaera sedula DSM 5348] >gb|ABP94541.1| TQO small subunit DoxA domain protein [Metallosphaera sedula DSM 5348]	1	58.2	2e-07	83.87
			hypothetical protein ST1856 [Sulfolobus tokodaii str. 7] >dbj|BAB66947.1| 172aa long hypothetical protein [Sulfolobus tokodaii str. 7]	1	55.1	2e-06	80.65
			subunit II of the terminal oxidase [Acidianus ambivalens] >emb|CAA70828.1| terminal oxidase subunit II [Acidianus ambivalens]	0.93	54.3	2e-06	82.76
			terminal quinol oxidase, subunit II (doxA) [Sulfolobus solfataricus P2] >gb|AAK41938.1| Terminal quinol oxidase, subunit II (doxA) [Sulfolobus solfataricus P2]	0.87	52.8	8e-06	88.89
			terminal quinol oxidase, subunit II [Picrophilus torridus DSM 9790] >gb|AAT43085.1| terminal quinol oxidase, subunit II [Picrophilus torridus DSM 9790]	0.96	35.8	1.1	60
JCHS	1105064021620	118	terminal quinol oxidase, subunit II, putative (doxA-like) [Sulfolobus solfataricus P2] >gb|AAK42071.1| Terminal quinol oxidase, subunit II, putative (doxA-like) [Sulfolobus solfataricus P2]	1	177	2e-43	73.73
			aa3-type terminal oxidase [Acidianus ambivalens]	1	156	4e-37	65.25
			subunit II of the terminal oxidase [Acidianus ambivalens] >emb|CAA70828.1| terminal oxidase subunit II [Acidianus ambivalens]	1	46.6	0.0006	28.69
			TQO small subunit DoxD [Acidithiobacillus ferrooxidans ATCC 53993] >gb|ACH82311.1| TQO small subunit DoxD [Acidithiobacillus ferrooxidans ATCC 53993]	0.91	42	0.015	27.12
			putative terminal quinol oxidase, subunit I [Mycobacterium abscessus] >emb|CAM64809.1| Putative terminal quinol oxidase, subunit I [Mycobacterium abscessus]	0.82	41.2	0.023	31.51
Query		tqoB	TQO small subunit DoxD (182 aa)
			Metallosphaera sedula DSM 5348
			gi|146303148
CH	1106426167323	164	terminal quinol oxidase, subunit, putative (doxD-like) [Sulfolobus solfataricus P2] >gb|AAK42070.1| Terminal quinol oxidase, subunit, putative (doxD-like) [Sulfolobus solfataricus P2]	0.9	238	8e-62	78.38
			aa3-type cytochrome, terminal oxidase [Acidianus ambivalens]	1	225	7e-58	78.05
			terminal quinol oxidase, subunit (doxD) [Sulfolobus solfataricus P2] >gb|AAK41939.1| Terminal quinol oxidase, subunit (doxD) [Sulfolobus solfataricus P2]	0.94	135	1e-30	46.79
			hypothetical protein ST1855 [Sulfolobus tokodaii str. 7] >dbj|BAB66946.1| 180aa long hypothetical protein [Sulfolobus tokodaii str. 7]	0.94	127	2e-28	44.87
			TQO small subunit DoxD [Metallosphaera sedula DSM 5348] >gb|ABP94540.1| TQO small subunit DoxD [Metallosphaera sedula DSM 5348]	0.94	123	4e-27	42.95
CH	1105499675449	77	aa3-type cytochrome, terminal oxidase [Acidianus ambivalens]	0.94	125	7e-28	79.45
			terminal quinol oxidase, subunit, putative (doxD-like) [Sulfolobus solfataricus P2] >gb|AAK42070.1| Terminal quinol oxidase, subunit, putative (doxD-like) [Sulfolobus solfataricus P2]	0.97	107	3e-22	66.67
			terminal quinol oxidase, subunit (doxD) [Sulfolobus solfataricus P2] >gb|AAK41939.1| Terminal quinol oxidase, subunit (doxD) [Sulfolobus solfataricus P2]	1	68.6	2e-10	46.75
			subunit of the terminal oxidase with unknown homologue [Acidianus ambivalens] >emb|CAA70827.1| terminal oxidase subunit [Acidianus ambivalens]	1	64.7	2e-09	45.45
			TQO small subunit DoxD [Metallosphaera sedula DSM 5348] >gb|ABP94540.1| TQO small subunit DoxD [Metallosphaera sedula DSM 5348]	0.98	60.8	3e-08	46.05
CH	1105430728517	77	aa3-type cytochrome, terminal oxidase [Acidianus ambivalens]	0.94	125	7e-28	79.45
			terminal quinol oxidase, subunit, putative (doxD-like) [Sulfolobus solfataricus P2] >gb|AAK42070.1| Terminal quinol oxidase, subunit, putative (doxD-like) [Sulfolobus solfataricus P2]	0.97	107	3e-22	66.67
			terminal quinol oxidase, subunit (doxD) [Sulfolobus solfataricus P2] >gb|AAK41939.1| Terminal quinol oxidase, subunit (doxD) [Sulfolobus solfataricus P2]	1	68.6	2e-10	46.75
			subunit of the terminal oxidase with unknown homologue [Acidianus ambivalens] >emb|CAA70827.1| terminal oxidase subunit [Acidianus ambivalens]	1	64.7	2e-09	45.45
			TQO small subunit DoxD [Metallosphaera sedula DSM 5348] >gb|ABP94540.1| TQO small subunit DoxD [Metallosphaera sedula DSM 5348]	0.98	60.8	3e-08	46.05
NGB	1105333905320	179	TQO small subunit DoxD [Metallosphaera sedula DSM 5348] >gb|ABP94540.1| TQO small subunit DoxD [Metallosphaera sedula DSM 5348]	1	294	1e-78	78.77
			hypothetical protein ST1855 [Sulfolobus tokodaii str. 7] >dbj|BAB66946.1| 180aa long hypothetical protein [Sulfolobus tokodaii str. 7]	1	285	1e-75	73.18
			subunit of the terminal oxidase with unknown homologue [Acidianus ambivalens] >emb|CAA70827.1| terminal oxidase subunit [Acidianus ambivalens]	0.94	273	3e-72	78.24
			terminal quinol oxidase, subunit (doxD) [Sulfolobus solfataricus P2] >gb|AAK41939.1| Terminal quinol oxidase, subunit (doxD) [Sulfolobus solfataricus P2]	0.96	268	1e-70	73.84
			terminal quinol oxidase, subunit I [Picrophilus torridus DSM 9790] >gb|AAT43084.1| terminal quinol oxidase, subunit I [Picrophilus torridus DSM 9790]	0.97	181	3e-44	56.5
NGB	1105333917761	169	terminal quinol oxidase, subunit (doxD) [Sulfolobus solfataricus P2] >gb|AAK41939.1| Terminal quinol oxidase, subunit (doxD) [Sulfolobus solfataricus P2]	0.93	195	1e-48	60
			subunit of the terminal oxidase with unknown homologue [Acidianus ambivalens] >emb|CAA70827.1| terminal oxidase subunit [Acidianus ambivalens]	0.95	194	3e-48	61.44
			TQO small subunit DoxD [Metallosphaera sedula DSM 5348] >gb|ABP94540.1| TQO small subunit DoxD [Metallosphaera sedula DSM 5348]	0.98	188	1e-46	56.96
			terminal quinol oxidase, subunit I [Picrophilus torridus DSM 9790] >gb|AAT43084.1| terminal quinol oxidase, subunit I [Picrophilus torridus DSM 9790]	0.98	170	4e-41	57.32
			terminal quinol oxidase, subunit, putative (doxD-like) [Sulfolobus solfataricus P2] >gb|AAK42070.1| Terminal quinol oxidase, subunit, putative (doxD-like) [Sulfolobus solfataricus P2]	0.83	98.6	2e-19	40
Query		sqr	TQO small subunit DoxDSulfide-quinone reductase related protein (414 aa)
			Sulfolobus solfataricus P2
			gi|15899031
CH	1106426167206	409	hypothetical protein ST2485 [Sulfolobus tokodaii str. 7] >dbj|BAB67593.1| 409aa long conserved hypothetical protein [Sulfolobus tokodaii str. 7]	1	788	0	91.2
			NADH oxidase [Acidianus ambivalens]	1	697	0	80.44
			FAD-dependent pyridine nucleotide-disulphide oxidoreductase [Metallosphaera sedula DSM 5348] >gb|ABP96199.1| FAD-dependent pyridine nucleotide-disulphide oxidoreductase [Metallosphaera sedula DSM 5348]	1	647	0	73.35
			sulfide-quinone reductase related protein (sqr) [Sulfolobus solfataricus P2] >gb|AAK42426.1| Sulfide-quinone reductase related protein (sqr) [Sulfolobus solfataricus P2]	1	643	0	74.82
			sulfide-quinone oxidoreductase [Picrophilus torridus DSM 9790] >gb|AAT43124.1| sulfide-quinone oxidoreductase [Picrophilus torridus DSM 9790]	1	536	9e-151	62.53
CH	1106426167268	407	hypothetical protein ST2485 [Sulfolobus tokodaii str. 7] >dbj|BAB67593.1| 409aa long conserved hypothetical protein [Sulfolobus tokodaii str. 7]	1	674	0	75.92
			NADH oxidase [Acidianus ambivalens]	1	640	0	72.73
			FAD-dependent pyridine nucleotide-disulphide oxidoreductase [Metallosphaera sedula DSM 5348] >gb|ABP96199.1| FAD-dependent pyridine nucleotide-disulphide oxidoreductase [Metallosphaera sedula DSM 5348]	1	614	5e-174	68.06
			sulfide-quinone reductase related protein (sqr) [Sulfolobus solfataricus P2] >gb|AAK42426.1| Sulfide-quinone reductase related protein (sqr) [Sulfolobus solfataricus P2]	1	604	4e-171	68.55
			sulfide-quinone oxidoreductase [Picrophilus torridus DSM 9790] >gb|AAT43124.1| sulfide-quinone oxidoreductase [Picrophilus torridus DSM 9790]	1	506	1e-141	56.48
CH	1106426165573	241	FAD-dependent pyridine nucleotide-disulphide oxidoreductase [Caldivirga maquilingensis IC-167] >gb|ABW01331.1| FAD-dependent pyridine nucleotide-disulphide oxidoreductase [Caldivirga maquilingensis IC-167]	1	389	2e-106
			FAD-dependent pyridine nucleotide-disulphide oxidoreductase [Thermofilum pendens Hrk 5] >gb|ABL79197.1| FAD-dependent pyridine nucleotide-disulphide oxidoreductase [Thermofilum pendens Hrk 5]	1	228	6e-58
			FAD-dependent pyridine nucleotide-disulphide oxidoreductase [Candidatus Korarchaeum cryptofilum OPF8] >gb|ACB08282.1| FAD-dependent pyridine nucleotide-disulphide oxidoreductase [Candidatus Korarchaeum cryptofilum OPF8]	1	171	1e-40
			flavoprotein reductase [Archaeoglobus fulgidus DSM 4304] >gb|AAB90681.1| flavoprotein reductase [Archaeoglobus fulgidus DSM 4304]	0.95	149	4e-34
			FAD-dependent pyridine nucleotide-disulphide oxidoreductase [Chloroflexus aggregans DSM 9485] >gb|EAV10343.1| FAD-dependent pyridine nucleotide-disulphide oxidoreductase [Chloroflexus aggregans DSM 9485]	0.95	144	2e-32
CH	1106426165784	149	hypothetical protein ST2211 [Sulfolobus tokodaii str. 7] >dbj|BAB67317.1| 377aa long conserved hypothetical protein [Sulfolobus tokodaii str. 7]	1	182	3e-44	58.39
			oxidoreductase [Sulfolobus solfataricus P2] >gb|AAK43000.1| Oxidoreductase [Sulfolobus solfataricus P2]	1	125	8e-27	45.03
			FAD-dependent pyridine nucleotide-disulphide oxidoreductase [Metallosphaera sedula DSM 5348] >gb|ABP94733.1| FAD-dependent pyridine nucleotide-disulphide oxidoreductase [Metallosphaera sedula DSM 5348]	0.9	125	8e-27	51.09
			NAD(FAD)-dependent dehydrogenase [Magnetospirillum magneticum AMB-1] >dbj|BAE50621.1| Uncharacterized NAD(FAD)-dependent dehydrogenase [Magnetospirillum magneticum AMB-1]	0.99	96.3	5e-18	34.38
			COG0446: Uncharacterized NAD(FAD)-dependent dehydrogenases [Magnetospirillum magnetotacticum MS-1]	0.99	94.7	1e-17	33.75
			Putative flavoprotein reductase [Leptospirillum sp. Group II '5-way CG']	1	89.7	4e-16	34.78
NGB	1106445184113	414	NADH oxidase [Acidianus ambivalens]	0.98	550	7e-155	62.9
			hypothetical protein ST2485 [Sulfolobus tokodaii str. 7] >dbj|BAB67593.1| 409aa long conserved hypothetical protein [Sulfolobus tokodaii str. 7]	0.98	529	2e-148	59.71
			FAD-dependent pyridine nucleotide-disulphide oxidoreductase [Metallosphaera sedula DSM 5348] >gb|ABP96199.1| FAD-dependent pyridine nucleotide-disulphide oxidoreductase [Metallosphaera sedula DSM 5348]	0.98	526	9e-148	60.93
			sulfide-quinone reductase related protein (sqr) [Sulfolobus solfataricus P2] >gb|AAK42426.1| Sulfide-quinone reductase related protein (sqr) [Sulfolobus solfataricus P2]	1	517	6e-145	58.45
			sulfide-quinone oxidoreductase [Picrophilus torridus DSM 9790] >gb|AAT43124.1| sulfide-quinone oxidoreductase [Picrophilus torridus DSM 9790]	0.98	442	2e-122	51.83
NGB	1106445183473	170	FAD-dependent pyridine nucleotide-disulphide oxidoreductase [Metallosphaera sedula DSM 5348] >gb|ABP94530.1| FAD-dependent pyridine nucleotide-disulphide oxidoreductase [Metallosphaera sedula DSM 5348]	1	250	2e-64	64.12
			oxidoreductase (flavoprotein) [Sulfolobus solfataricus P2] >gb|AAK42751.1| Oxidoreductase (flavoprotein) [Sulfolobus solfataricus P2]	1	248	6e-64	67.06
			pyridine nucleotide-disulphide oxidoreductase [Sulfolobus acidocaldarius DSM 639] >gb|AAY79747.1| pyridine nucleotide-disulphide oxidoreductase [Sulfolobus acidocaldarius DSM 639]	1	241	1e-61	65.29
			sulfide dehydrogenase flavoprotein subunit [Sulfolobus tokodaii str. 7] >dbj|BAB65613.1| 384aa long hypothetical sulfide dehydrogenase [flavocytochrome c] flavoprotein subunit [Sulfolobus tokodaii str. 7]	1	241	1e-61	67.65
			Uncharacterized NAD(FAD)-dependent dehydrogenase [Leptospirillum sp. Group II UBA]	1	197	2e-48	53.53
NGB	1106445183901	146	FAD-dependent pyridine nucleotide-disulphide oxidoreductase [Hydrogenobaculum sp. Y04AAS1] >gb|ACG56817.1| FAD-dependent pyridine nucleotide-disulphide oxidoreductase [Hydrogenobaculum sp. Y04AAS1]	0.91	266	2e-69	94.78
			sulfide-quinone reductase [Hydrogenivirga sp. 128-5-R1-1] >gb|EDP76281.1| sulfide-quinone reductase [Hydrogenivirga sp. 128-5-R1-1]	0.91	199	3e-49	69.63
			sulfide-quinone reductase [Aquifex aeolicus VF5] >gb|AAC07903.1| sulfide-quinone reductase [Aquifex aeolicus VF5] >gb|AAQ18905.1| sulfide-quinone reductase [synthetic construct]	0.91	191	8e-47	67.41
			FAD-dependent pyridine nucleotide-disulphide oxidoreductase [Rhodoferax ferrireducens T118] >gb|ABD71459.1| sulfide-quinone reductase [Rhodoferax ferrireducens T118]	1	138	7e-31	46.15
			sulfide:quinone oxidoreductase [Thiobacillus denitrificans]	1	136	4e-30	45.39
NGB	1106445183322	140	pyridine nucleotide-disulphide oxidoreductase [Sulfolobus acidocaldarius DSM 639] >gb|AAY79747.1| pyridine nucleotide-disulphide oxidoreductase [Sulfolobus acidocaldarius DSM 639]	1	226	3e-57	72.86
			oxidoreductase (flavoprotein) [Sulfolobus solfataricus P2] >gb|AAK42751.1| Oxidoreductase (flavoprotein) [Sulfolobus solfataricus P2]	1	226	4e-57	72.86
			sulfide dehydrogenase flavoprotein subunit [Sulfolobus tokodaii str. 7] >dbj|BAB65613.1| 384aa long hypothetical sulfide dehydrogenase [flavocytochrome c] flavoprotein subunit [Sulfolobus tokodaii str. 7]	1	222	5e-56	75
			FAD-dependent pyridine nucleotide-disulphide oxidoreductase [Metallosphaera sedula DSM 5348] >gb|ABP94530.1| FAD-dependent pyridine nucleotide-disulphide oxidoreductase [Metallosphaera sedula DSM 5348]	1	209	3e-52	66.43
			Uncharacterized NAD(FAD)-dependent dehydrogenase [Leptospirillum sp. Group II UBA]	1	147	2e-33	49.29
NGB	1106445183953	163	sulfide dehydrogenase flavoprotein [Hyperthermus butylicus DSM 5456] >gb|ABM80381.1| Sulfide dehydrogenase flavoprotein [Hyperthermus butylicus DSM 5456]	0.96	98.6	8e-19	35.85
			putative dehydrogenase [Aeropyrum pernix K1] >dbj|BAA80028.2| putative dehydrogenase [Aeropyrum pernix K1]	0.96	97.8	1e-18	37.5
			hypothetical protein Ta1467 [Thermoplasma acidophilum DSM 1728] >emb|CAC12585.1| conserved hypothetical protein [Thermoplasma acidophilum]	0.95	96.7	3e-18	33.96
			NAD(FAD)-dependent dehydrogenase [Thermoplasma volcanium GSS1] >dbj|BAB59613.1| flavoprotein reductase [Thermoplasma volcanium GSS1]	0.95	93.2	4e-17	32.08
			FAD-dependent pyridine nucleotide-disulphide oxidoreductase [Pyrobaculum arsenaticum DSM 13514] >gb|ABP50502.1| FAD-dependent pyridine nucleotide-disulphide oxidoreductase [Pyrobaculum arsenaticum DSM 13514]	0.87	92.8	5e-17	35.33
NGB	1106445181713	215	oxidoreductase (flavoprotein) [Sulfolobus solfataricus P2] >gb|AAK42751.1| Oxidoreductase (flavoprotein) [Sulfolobus solfataricus P2]	1	426	2e-117	91.16
			pyridine nucleotide-disulphide oxidoreductase [Sulfolobus acidocaldarius DSM 639] >gb|AAY79747.1| pyridine nucleotide-disulphide oxidoreductase [Sulfolobus acidocaldarius DSM 639]	1	420	1e-115	88.84
			sulfide dehydrogenase flavoprotein subunit [Sulfolobus tokodaii str. 7] >dbj|BAB65613.1| 384aa long hypothetical sulfide dehydrogenase [flavocytochrome c] flavoprotein subunit [Sulfolobus tokodaii str. 7]	1	408	5e-112	87.91
			FAD-dependent pyridine nucleotide-disulphide oxidoreductase [Metallosphaera sedula DSM 5348] >gb|ABP94530.1| FAD-dependent pyridine nucleotide-disulphide oxidoreductase [Metallosphaera sedula DSM 5348]	1	322	5e-86	68.84
			flavoprotein reductase [Archaeoglobus fulgidus DSM 4304] >gb|AAB90681.1| flavoprotein reductase [Archaeoglobus fulgidus DSM 4304]	0.99	211	1e-52	46.33
NGB	1106445183244	215	oxidoreductase (flavoprotein) [Sulfolobus solfataricus P2] >gb|AAK42751.1| Oxidoreductase (flavoprotein) [Sulfolobus solfataricus P2]	1	321	8e-86	67.44
			pyridine nucleotide-disulphide oxidoreductase [Sulfolobus acidocaldarius DSM 639] >gb|AAY79747.1| pyridine nucleotide-disulphide oxidoreductase [Sulfolobus acidocaldarius DSM 639]	1	312	4e-83	66.51
			sulfide dehydrogenase flavoprotein subunit [Sulfolobus tokodaii str. 7] >dbj|BAB65613.1| 384aa long hypothetical sulfide dehydrogenase [flavocytochrome c] flavoprotein subunit [Sulfolobus tokodaii str. 7]	1	300	1e-79	63.26
			FAD-dependent pyridine nucleotide-disulphide oxidoreductase [Metallosphaera sedula DSM 5348] >gb|ABP94530.1| FAD-dependent pyridine nucleotide-disulphide oxidoreductase [Metallosphaera sedula DSM 5348]	1	290	1e-76	60.93
			flavoprotein reductase [Archaeoglobus fulgidus DSM 4304] >gb|AAB90681.1| flavoprotein reductase [Archaeoglobus fulgidus DSM 4304]	0.99	231	1e-58	49.53
NGB	1105333912088	215	FAD-dependent pyridine nucleotide-disulphide oxidoreductase [Metallosphaera sedula DSM 5348] >gb|ABP94530.1| FAD-dependent pyridine nucleotide-disulphide oxidoreductase [Metallosphaera sedula DSM 5348]	1	389	2e-106	88.84
			oxidoreductase (flavoprotein) [Sulfolobus solfataricus P2] >gb|AAK42751.1| Oxidoreductase (flavoprotein) [Sulfolobus solfataricus P2]	1	338	6e-91	70.23
			pyridine nucleotide-disulphide oxidoreductase [Sulfolobus acidocaldarius DSM 639] >gb|AAY79747.1| pyridine nucleotide-disulphide oxidoreductase [Sulfolobus acidocaldarius DSM 639]	1	332	4e-89	67.91
			sulfide dehydrogenase flavoprotein subunit [Sulfolobus tokodaii str. 7] >dbj|BAB65613.1| 384aa long hypothetical sulfide dehydrogenase [flavocytochrome c] flavoprotein subunit [Sulfolobus tokodaii str. 7]	1	332	4e-89	70.7
			flavoprotein reductase [Archaeoglobus fulgidus DSM 4304] >gb|AAB90681.1| flavoprotein reductase [Archaeoglobus fulgidus DSM 4304]	0.99	221	7e-56	46.98
NGB	1106445183986	322	FAD-dependent pyridine nucleotide-disulphide oxidoreductase [Nitrosopumilus maritimus SCM1] >gb|ABX13681.1| FAD-dependent pyridine nucleotide-disulphide oxidoreductase [Nitrosopumilus maritimus SCM1]	0.98	224	1e-56	37.22
			FAD-dependent pyridine nucleotide-disulphide oxidoreductase [Anaeromyxobacter sp. Fw109-5] >gb|ABS27004.1| FAD-dependent pyridine nucleotide-disulphide oxidoreductase [Anaeromyxobacter sp. Fw109-5]	0.94	207	1e-51	39.8
			FAD-dependent pyridine nucleotide-disulphide oxidoreductase [Anaeromyxobacter dehalogenans 2CP-C] >gb|ABC82654.1| FAD-dependent pyridine nucleotide-disulphide oxidoreductase [Anaeromyxobacter dehalogenans 2CP-C]	0.94	203	3e-50	41.45
			dehydrogenase/reductase [Mycobacterium tuberculosis H37Rv] >ref|NP_854002.1| dehydrogenase/reductase [Mycobacterium bovis AF2122/97] >ref|YP_976468.1| putative dehydrogenase/reductase [Mycobacterium bovis BCG str. Pasteur 1173P2] >ref|YP_001281620.1| putative phage tail component protein [Mycobacterium tuberculosis H37Ra] >ref|YP_001286281.1| dehydrogenase/reductase [Mycobacterium tuberculosis F1…	0.98	190	2e-46	39.02
			phage tail component protein, putative [Mycobacterium tuberculosis CDC1551] >ref|YP_002160430.1| hypothetical dehydrogenase/reductase [Mycobacterium tuberculosis str. Haarlem] >gb|AAK44569.1| phage tail component protein, putative [Mycobacterium tuberculosis CDC1551] >gb|EBA40858.1| hypothetical dehydrogenase/reductase [Mycobacterium tuberculosis str. Haarlem]	0.98	190	2e-46	38.72
NGB	1105333916431	190	FAD-dependent pyridine nucleotide-disulphide oxidoreductase [Hydrogenobaculum sp. Y04AAS1] >gb|ACG56817.1| FAD-dependent pyridine nucleotide-disulphide oxidoreductase [Hydrogenobaculum sp. Y04AAS1]	1	370	9e-101	92.63
			sulfide-quinone reductase [Hydrogenivirga sp. 128-5-R1-1] >gb|EDP76281.1| sulfide-quinone reductase [Hydrogenivirga sp. 128-5-R1-1]	1	291	6e-77	70.53
			sulfide-quinone reductase [Aquifex aeolicus VF5] >gb|AAC07903.1| sulfide-quinone reductase [Aquifex aeolicus VF5] >gb|AAQ18905.1| sulfide-quinone reductase [synthetic construct]	1	266	2e-69	65.26
			sulfide-quinone reductase [Methylococcus capsulatus str. Bath] >gb|AAU91635.1| sulfide-quinone reductase [Methylococcus capsulatus str. Bath]	0.99	164	2e-38	46.91
			sulfide quinone reductase [Beggiatoa sp. PS] >gb|EDN67286.1| sulfide quinone reductase [Beggiatoa sp. PS]	0.99	159	5e-37	44.85
JCHS	1105001868693	172	FAD-dependent pyridine nucleotide-disulphide oxidoreductase [Caldivirga maquilingensis IC-167] >gb|ABW02506.1| FAD-dependent pyridine nucleotide-disulphide oxidoreductase [Caldivirga maquilingensis IC-167]	1	310	2e-83	81.4
			FAD-dependent pyridine nucleotide-disulphide oxidoreductase [Metallosphaera sedula DSM 5348] >gb|ABP95204.1| FAD-dependent pyridine nucleotide-disulphide oxidoreductase [Metallosphaera sedula DSM 5348]	1	274	2e-72	75
			FAD-dependent pyridine nucleotide-disulphide oxidoreductase [Pyrobaculum arsenaticum DSM 13514] >gb|ABP49857.1| FAD-dependent pyridine nucleotide-disulphide oxidoreductase [Pyrobaculum arsenaticum DSM 13514]	1	269	5e-71	73.26
			FAD-dependent pyridine nucleotide-disulphide oxidoreductase [Pyrobaculum calidifontis JCM 11548] >gb|ABO08745.1| FAD-dependent pyridine nucleotide-disulphide oxidoreductase [Pyrobaculum calidifontis JCM 11548]	1	268	1e-70	71.51
			sulfide dehydrogenase flavoprotein subunit [Sulfolobus tokodaii str. 7] >dbj|BAB65991.1| 390aa long hypothetical sulfide dehydrogenase [flavocytochrome c] flavoprotein subunit [Sulfolobus tokodaii str. 7]	1	261	2e-68	68.02
JCHS	1105001879437	190	sulfide-quinone reductase [Aquifex aeolicus VF5] >gb|AAC07903.1| sulfide-quinone reductase [Aquifex aeolicus VF5] >gb|AAQ18905.1| sulfide-quinone reductase [synthetic construct]	1	318	1e-85	77.37
			sulfide-quinone reductase [Hydrogenivirga sp. 128-5-R1-1] >gb|EDP76281.1| sulfide-quinone reductase [Hydrogenivirga sp. 128-5-R1-1]	1	314	2e-84	78.42
			FAD-dependent pyridine nucleotide-disulphide oxidoreductase [Hydrogenobaculum sp. Y04AAS1] >gb|ACG56817.1| FAD-dependent pyridine nucleotide-disulphide oxidoreductase [Hydrogenobaculum sp. Y04AAS1]	1	275	1e-72	69.47
			sulfide-quinone reductase [Magnetococcus sp. MC-1] >gb|ABK44948.1| sulfide-quinone reductase [Magnetococcus sp. MC-1]	0.99	159	9e-38	45.36
			sulfide-quinone reductase [Methylococcus capsulatus str. Bath] >gb|AAU91635.1| sulfide-quinone reductase [Methylococcus capsulatus str. Bath]	0.99	158	1e-37	43.3
JCHS	1106445189663	225	FAD-dependent pyridine nucleotide-disulphide oxidoreductase [Caldivirga maquilingensis IC-167] >gb|ABW01617.1| FAD-dependent pyridine nucleotide-disulphide oxidoreductase [Caldivirga maquilingensis IC-167]	0.99	160	4e-38	43.44
			sulfide dehydrogenase flavoprotein [Hyperthermus butylicus DSM 5456] >gb|ABM80381.1| Sulfide dehydrogenase flavoprotein [Hyperthermus butylicus DSM 5456]	0.99	123	7e-27	39.21
			FAD-dependent pyridine nucleotide-disulphide oxidoreductase [Ignicoccus hospitalis KIN4/I] >gb|ABU81855.1| FAD-dependent pyridine nucleotide-disulphide oxidoreductase [Ignicoccus hospitalis KIN4/I]	0.91	122	1e-26	32.74
			oxidoreductase (flavoprotein) [Sulfolobus solfataricus P2] >gb|AAK42751.1| Oxidoreductase (flavoprotein) [Sulfolobus solfataricus P2]	0.96	108	1e-22	33.17
			pyridine nucleotide-disulphide oxidoreductase [Sulfolobus acidocaldarius DSM 639] >gb|AAY79747.1| pyridine nucleotide-disulphide oxidoreductase [Sulfolobus acidocaldarius DSM 639]	0.94	107	4e-22	30.91
JCHS	1106445189673	222	FAD-dependent pyridine nucleotide-disulphide oxidoreductase [Caldivirga maquilingensis IC-167] >gb|ABW01617.1| FAD-dependent pyridine nucleotide-disulphide oxidoreductase [Caldivirga maquilingensis IC-167]	1	372	6e-102	78.83
			hypothetical protein Ta1467 [Thermoplasma acidophilum DSM 1728] >emb|CAC12585.1| conserved hypothetical protein [Thermoplasma acidophilum]	1	103	4e-21	32.29
			FAD-dependent pyridine nucleotide-disulphide oxidoreductase [Pyrobaculum arsenaticum DSM 13514] >gb|ABP50502.1| FAD-dependent pyridine nucleotide-disulphide oxidoreductase [Pyrobaculum arsenaticum DSM 13514]	0.95	98.2	2e-19	32.02
			FAD-dependent pyridine nucleotide-disulphide oxidoreductase [Pyrobaculum calidifontis JCM 11548] >gb|ABO08873.1| FAD-dependent pyridine nucleotide-disulphide oxidoreductase [Pyrobaculum calidifontis JCM 11548]	0.95	97.8	3e-19	33.93
			NAD(FAD)-dependent dehydrogenase [Thermoplasma volcanium GSS1] >dbj|BAB59613.1| flavoprotein reductase [Thermoplasma volcanium GSS1]	1	97.4	4e-19	33.03
JCHS	1106445189265	116	FAD-dependent pyridine nucleotide-disulphide oxidoreductase [Pyrobaculum arsenaticum DSM 13514] >gb|ABP50502.1| FAD-dependent pyridine nucleotide-disulphide oxidoreductase [Pyrobaculum arsenaticum DSM 13514]	0.87	191	1e-47	89.22
			hypothetical protein PAE2834 [Pyrobaculum aerophilum str. IM2] >gb|AAL64471.1| conserved hypothetical protein [Pyrobaculum aerophilum str. IM2]	0.88	191	1e-47	88.35
			FAD-dependent pyridine nucleotide-disulphide oxidoreductase [Pyrobaculum calidifontis JCM 11548] >gb|ABO08873.1| FAD-dependent pyridine nucleotide-disulphide oxidoreductase [Pyrobaculum calidifontis JCM 11548]	0.87	169	8e-41	75.25
			sulfide dehydrogenase flavoprotein [Hyperthermus butylicus DSM 5456] >gb|ABM80381.1| Sulfide dehydrogenase flavoprotein [Hyperthermus butylicus DSM 5456]	0.76	102	1e-20	56.18
			sulfide dehydrogenase (flavocytochrome C) [Thermus thermophilus HB27] >gb|AAS81741.1| sulfide dehydrogenase (flavocytochrome C) [Thermus thermophilus HB27]	0.81	86.3	9e-16	45.26
JCHS	1106445189091	87	FAD-dependent pyridine nucleotide-disulphide oxidoreductase [Caldivirga maquilingensis IC-167] >gb|ABW01617.1| FAD-dependent pyridine nucleotide-disulphide oxidoreductase [Caldivirga maquilingensis IC-167]	0.85	125	1e-27	82.43
			putative dehydrogenase [Aeropyrum pernix K1] >dbj|BAA80028.2| putative dehydrogenase [Aeropyrum pernix K1]	0.85	65.1	2e-09	48.65
			cyclic nucleotide-regulated FAD-dependent pyridine nucleotide-disulphide oxidoreductase [Rhodobacter sphaeroides ATCC 17029] >gb|ABN78535.1| cyclic nucleotide-regulated FAD-dependent pyridine nucleotide-disulphide oxidoreductase [Rhodobacter sphaeroides ATCC 17029]	1	60.5	5e-08	43.68
			hypothetical protein RSP_3707 [Rhodobacter sphaeroides 2.4.1] >gb|ABA81317.1| Conserved hypothetical protein [Rhodobacter sphaeroides 2.4.1]	1	60.5	5e-08	36.36
			oxidoreductase [Sulfolobus solfataricus P2] >gb|AAK43000.1| Oxidoreductase [Sulfolobus solfataricus P2]	1	58.5	2e-07	34.48
MHS	1106445177964	371	FAD-dependent pyridine nucleotide-disulphide oxidoreductase [Sulfurihydrogenibium sp. YO3AOP1] >gb|ACD67130.1| FAD-dependent pyridine nucleotide-disulphide oxidoreductase [Sulfurihydrogenibium sp. YO3AOP1]	1	745	0	98.11
			sulfide-quinone reductase [Campylobacterales bacterium GD 1]	1	431	4e-119	82.74
			FAD-dependent pyridine nucleotide-disulphide oxidoreductase [Hydrogenobaculum sp. Y04AAS1] >gb|ACG58200.1| FAD-dependent pyridine nucleotide-disulphide oxidoreductase [Hydrogenobaculum sp. Y04AAS1]	1	431	4e-119	64.34
			hypothetical protein aq_788 [Aquifex aeolicus VF5] >gb|AAC06939.1| putative protein [Aquifex aeolicus VF5]	0.98	427	5e-118	55.82
			sulfide-quinone reductase [Sulfurovum sp. NBC37-1] >dbj|BAF71033.1| sulfide-quinone reductase [Sulfurovum sp. NBC37-1]	1	422	3e-116	56.95
MHS	1105333246190	166	FAD-dependent pyridine nucleotide-disulphide oxidoreductase [Sulfurihydrogenibium sp. YO3AOP1] >gb|ACD67130.1| FAD-dependent pyridine nucleotide-disulphide oxidoreductase [Sulfurihydrogenibium sp. YO3AOP1]	1	335	4e-90	96.99
			FAD-dependent pyridine nucleotide-disulphide oxidoreductase [Hydrogenobaculum sp. Y04AAS1] >gb|ACG58200.1| FAD-dependent pyridine nucleotide-disulphide oxidoreductase [Hydrogenobaculum sp. Y04AAS1]	0.97	221	8e-56	84.94
			sulfide-quinone reductase [Nitratiruptor sp. SB155-2] >dbj|BAF69261.1| sulfide-quinone reductase [Nitratiruptor sp. SB155-2]	1	200	2e-49	67.47
			Aromatic-ring hydroxylase [Chlorobium ferrooxidans DSM 13031] >gb|EAT59321.1| Aromatic-ring hydroxylase [Chlorobium ferrooxidans DSM 13031]	0.96	199	2e-49	98.2
			sulfide-quinone reductase [Campylobacterales bacterium GD 1]	0.96	199	3e-49	64.42
CS	1106445195155	371	FAD-dependent pyridine nucleotide-disulphide oxidoreductase [Sulfurihydrogenibium sp. YO3AOP1] >gb|ACD67130.1| FAD-dependent pyridine nucleotide-disulphide oxidoreductase [Sulfurihydrogenibium sp. YO3AOP1]	1	740	0	100
			FAD-dependent pyridine nucleotide-disulphide oxidoreductase [Hydrogenobaculum sp. Y04AAS1] >gb|ACG58200.1| FAD-dependent pyridine nucleotide-disulphide oxidoreductase [Hydrogenobaculum sp. Y04AAS1]	1	432	4e-120	87.64
			sulfide-quinone reductase [Campylobacterales bacterium GD 1]	1	427	1e-118	52.53
			hypothetical protein aq_788 [Aquifex aeolicus VF5] >gb|AAC06939.1| putative protein [Aquifex aeolicus VF5]	0.98	427	2e-118	48.86
			sulfide-quinone reductase [Sulfurovum sp. NBC37-1] >dbj|BAF71033.1| sulfide-quinone reductase [Sulfurovum sp. NBC37-1]	1	417	1e-115	51.52
CS	1106445194812	198	sulfide-quinone reductase [Aquifex aeolicus VF5] >gb|AAC07903.1| sulfide-quinone reductase [Aquifex aeolicus VF5] >gb|AAQ18905.1| sulfide-quinone reductase [synthetic construct]	1	325	6e-88
			sulfide-quinone reductase [Hydrogenivirga sp. 128-5-R1-1] >gb|EDP76281.1| sulfide-quinone reductase [Hydrogenivirga sp. 128-5-R1-1]	1	319	3e-86
			FAD-dependent pyridine nucleotide-disulphide oxidoreductase [Hydrogenobaculum sp. Y04AAS1] >gb|ACG56817.1| FAD-dependent pyridine nucleotide-disulphide oxidoreductase [Hydrogenobaculum sp. Y04AAS1]	0.99	286	4e-76
			sulfide-quinone reductase [Magnetococcus sp. MC-1] >gb|ABK44948.1| sulfide-quinone reductase [Magnetococcus sp. MC-1]	0.98	164	2e-39
			sulfide quinone reductase [Beggiatoa sp. PS] >gb|EDN67286.1| sulfide quinone reductase [Beggiatoa sp. PS]	0.98	160	3e-38
CS	1106445195145	178	sulfide dehydrogenase (flavocytochrome C) [Thermus thermophilus HB27] >gb|AAS81741.1| sulfide dehydrogenase (flavocytochrome C) [Thermus thermophilus HB27]	0.96	313	3e-84
			putative dehydrogenase [Aeropyrum pernix K1] >dbj|BAA80028.2| putative dehydrogenase [Aeropyrum pernix K1]	1	138	1e-31
			sulfide dehydrogenase flavoprotein [Hyperthermus butylicus DSM 5456] >gb|ABM80381.1| Sulfide dehydrogenase flavoprotein [Hyperthermus butylicus DSM 5456]	1	129	7e-29
			FAD-dependent pyridine nucleotide-disulphide oxidoreductase [Anaeromyxobacter sp. Fw109-5] >gb|ABS27004.1| FAD-dependent pyridine nucleotide-disulphide oxidoreductase [Anaeromyxobacter sp. Fw109-5]	1	115	1e-24
			FAD-dependent pyridine nucleotide-disulphide oxidoreductase [Anaeromyxobacter dehalogenans 2CP-C] >gb|ABC82654.1| FAD-dependent pyridine nucleotide-disulphide oxidoreductase [Anaeromyxobacter dehalogenans 2CP-C]	1	106	5e-22
Query		sulfite oxidase	oxidoreductase, molybdopterin binding (200 aa)
			Metallosphaera sedula DSM 5348
			gi|146303147
CH	1106426167365	194	hypothetical protein ST0819 [Sulfolobus tokodaii str. 7] >dbj|BAB65832.1| 200aa long conserved hypothetical protein [Sulfolobus tokodaii str. 7]	1	313	4e-84
			hypothetical protein Saci_1202 [Sulfolobus acidocaldarius DSM 639] >gb|AAY80549.1| conserved protein [Sulfolobus acidocaldarius DSM 639]	1	285	1e-75
			hypothetical protein SSO3201 [Sulfolobus solfataricus P2] >gb|AAK43298.1| Conserved hypothetical protein [Sulfolobus solfataricus P2]	1	254	2e-66
			oxidoreductase, molybdopterin binding [Metallosphaera sedula DSM 5348] >gb|ABP94539.1| oxidoreductase, molybdopterin binding [Metallosphaera sedula DSM 5348]	1	243	5e-63
			oxidoreductase, molybdopterin binding [Staphylothermus marinus F1] >gb|ABN70465.1| oxidoreductase, molybdopterin binding [Staphylothermus marinus F1]	0.92	203	5e-51
NGB	1106445180689	182	hypothetical protein ST0819 [Sulfolobus tokodaii str. 7] >dbj|BAB65832.1| 200aa long conserved hypothetical protein [Sulfolobus tokodaii str. 7]	0.99	235	9e-61	58.01
			oxidoreductase, molybdopterin binding [Metallosphaera sedula DSM 5348] >gb|ABP94539.1| oxidoreductase, molybdopterin binding [Metallosphaera sedula DSM 5348]	1	235	1e-60	57.69
			hypothetical protein Saci_1202 [Sulfolobus acidocaldarius DSM 639] >gb|AAY80549.1| conserved protein [Sulfolobus acidocaldarius DSM 639]	1	230	4e-59	56.04
			nitrate reductase related protein [Thermoplasma acidophilum DSM 1728] >emb|CAC11283.1| nitrate reductase related protein [Thermoplasma acidophilum]	0.98	222	8e-57	57.22
			hypothetical protein TVN0215 [Thermoplasma volcanium GSS1] >dbj|BAB59357.1| hypothetical protein [Thermoplasma volcanium GSS1]	0.98	220	3e-56	53.89
NGB	1106445183225	130	oxidoreductase, molybdopterin binding [Metallosphaera sedula DSM 5348] >gb|ABP94539.1| oxidoreductase, molybdopterin binding [Metallosphaera sedula DSM 5348]	1	144	4e-33	49.23
			hypothetical protein ST0819 [Sulfolobus tokodaii str. 7] >dbj|BAB65832.1| 200aa long conserved hypothetical protein [Sulfolobus tokodaii str. 7]	0.99	143	6e-33	48.84
			hypothetical protein Saci_1202 [Sulfolobus acidocaldarius DSM 639] >gb|AAY80549.1| conserved protein [Sulfolobus acidocaldarius DSM 639]	0.96	140	4e-32	48.8
			hypothetical protein TVN0215 [Thermoplasma volcanium GSS1] >dbj|BAB59357.1| hypothetical protein [Thermoplasma volcanium GSS1]	0.98	138	1e-31	46.09
			nitrate reductase related protein [Thermoplasma acidophilum DSM 1728] >emb|CAC11283.1| nitrate reductase related protein [Thermoplasma acidophilum]	0.98	134	3e-30	48.44
NGB	1105333932034	59	oxidoreductase molybdopterin binding [Caldivirga maquilingensis IC-167] >gb|ABW02304.1| oxidoreductase molybdopterin binding [Caldivirga maquilingensis IC-167]	1	84.3	4e-15	62.71
			hypothetical protein SSO2826 [Sulfolobus solfataricus P2] >gb|AAK42936.1| Conserved hypothetical protein [Sulfolobus solfataricus P2]	0.98	78.6	2e-13	58.62
			sulfite oxidase [Sulfolobus tokodaii str. 7] >dbj|BAB66034.1| 208aa long hypothetical sulfite oxidase [Sulfolobus tokodaii str. 7]	1	78.2	2e-13	54.24
			oxidoreductase, molybdopterin binding [Metallosphaera sedula DSM 5348] >gb|ABP95271.1| oxidoreductase, molybdopterin binding [Metallosphaera sedula DSM 5348]	0.94	71.6	2e-11	51.79
			oxidoreductase molybdopterin binding [Paenibacillus sp. JDR-2] >gb|EDS53364.1| oxidoreductase molybdopterin binding [Paenibacillus sp. JDR-2]	0.94	65.5	2e-09	46.43
JCHS	1106445189661	196	hypothetical protein ST0819 [Sulfolobus tokodaii str. 7] >dbj|BAB65832.1| 200aa long conserved hypothetical protein [Sulfolobus tokodaii str. 7]	0.99	318	1e-85
			hypothetical protein Saci_1202 [Sulfolobus acidocaldarius DSM 639] >gb|AAY80549.1| conserved protein [Sulfolobus acidocaldarius DSM 639]	1	292	1e-77
			hypothetical protein SSO3201 [Sulfolobus solfataricus P2] >gb|AAK43298.1| Conserved hypothetical protein [Sulfolobus solfataricus P2]	0.99	258	1e-67
			oxidoreductase, molybdopterin binding [Metallosphaera sedula DSM 5348] >gb|ABP94539.1| oxidoreductase, molybdopterin binding [Metallosphaera sedula DSM 5348]	1	248	1e-64
			oxidoreductase, molybdopterin binding [Staphylothermus marinus F1] >gb|ABN70465.1| oxidoreductase, molybdopterin binding [Staphylothermus marinus F1]	0.92	211	2e-53
JCHS	1106445189672	182	hypothetical protein APE_0071.1 [Aeropyrum pernix K1] >dbj|BAA78980.2| conserved hypothetical protein [Aeropyrum pernix K1]	1	171	4e-41
			sulfite oxidase [Hyperthermus butylicus DSM 5456] >gb|ABM80327.1| Sulfite oxidase [Hyperthermus butylicus DSM 5456]	0.97	150	5e-35
			hypothetical protein ST0819 [Sulfolobus tokodaii str. 7] >dbj|BAB65832.1| 200aa long conserved hypothetical protein [Sulfolobus tokodaii str. 7]	1	141	2e-32
			oxidoreductase, molybdopterin binding [Staphylothermus marinus F1] >gb|ABN70465.1| oxidoreductase, molybdopterin binding [Staphylothermus marinus F1]	0.99	141	3e-32
			nitrate reductase related protein [Thermoplasma acidophilum DSM 1728] >emb|CAC11283.1| nitrate reductase related protein [Thermoplasma acidophilum]	0.96	138	3e-31
JCHS	1105002178400	159	oxidoreductase, molybdopterin binding [Pyrobaculum arsenaticum DSM 13514] >gb|ABP50419.1| oxidoreductase, molybdopterin binding [Pyrobaculum arsenaticum DSM 13514]	1	280	6e-74
			sulfite oxidase, conjectural [Pyrobaculum aerophilum str. IM2] >gb|AAL62757.1| sulfite oxidase, conjectural [Pyrobaculum aerophilum str. IM2]	1	274	2e-72
			oxidoreductase, molybdopterin binding [Pyrobaculum calidifontis JCM 11548] >gb|ABO08687.1| oxidoreductase, molybdopterin binding [Pyrobaculum calidifontis JCM 11548]	1	262	1e-68
			oxidoreductase molybdopterin binding [Thermoproteus neutrophilus V24Sta] >gb|ACB39260.1| oxidoreductase molybdopterin binding [Thermoproteus neutrophilus V24Sta]	1	256	8e-67
			oxidoreductase, molybdopterin binding [Pyrobaculum islandicum DSM 4184] >gb|ABL88528.1| oxidoreductase, molybdopterin binding [Pyrobaculum islandicum DSM 4184]	0.66	175	2e-42
MHS	1106445177969	183	oxidoreductase molybdopterin binding [Sulfurihydrogenibium sp. YO3AOP1] >gb|ACD67073.1| oxidoreductase molybdopterin binding [Sulfurihydrogenibium sp. YO3AOP1]	1	359	5e-98
			hypothetical protein HG1285_05263 [Hydrogenivirga sp. 128-5-R1-1] >gb|EDP74023.1| hypothetical protein HG1285_05263 [Hydrogenivirga sp. 128-5-R1-1]	1	303	5e-81
			hypothetical protein HG1285_17265 [Hydrogenivirga sp. 128-5-R1-1] >gb|EDP75735.1| hypothetical protein HG1285_17265 [Hydrogenivirga sp. 128-5-R1-1]	1	229	5e-59
			hypothetical protein aq_979 [Aquifex aeolicus VF5] >gb|AAC07069.1| putative protein [Aquifex aeolicus VF5]	1	215	1e-54
			oxidoreductase molybdopterin binding [Hydrogenobaculum sp. Y04AAS1] >gb|ACG56929.1| oxidoreductase molybdopterin binding [Hydrogenobaculum sp. Y04AAS1]	1	202	9e-51
CS	1105211042494	162	sulfite oxidase, conjectural [Pyrobaculum aerophilum str. IM2] >gb|AAL62757.1| sulfite oxidase, conjectural [Pyrobaculum aerophilum str. IM2]	1	285	1e-75
			oxidoreductase, molybdopterin binding [Pyrobaculum arsenaticum DSM 13514] >gb|ABP50419.1| oxidoreductase, molybdopterin binding [Pyrobaculum arsenaticum DSM 13514]	1	282	1e-74
			oxidoreductase, molybdopterin binding [Pyrobaculum calidifontis JCM 11548] >gb|ABO08687.1| oxidoreductase, molybdopterin binding [Pyrobaculum calidifontis JCM 11548]	1	262	9e-69
			oxidoreductase molybdopterin binding [Thermoproteus neutrophilus V24Sta] >gb|ACB39260.1| oxidoreductase molybdopterin binding [Thermoproteus neutrophilus V24Sta]	1	246	5e-64
			oxidoreductase molybdopterin binding [Caldivirga maquilingensis IC-167] >gb|ABW02056.1| oxidoreductase molybdopterin binding [Caldivirga maquilingensis IC-167]	1	160	5e-38
Query		soxC	sulfite oxidase, molybdopterin binding, part of sox complex (soxCD = sulfur dehydrogenase)
			Thermus thermophilus
CS	1106445195155	396	oxidoreductase molybdopterin binding [Sulfurihydrogenibium sp. YO3AOP1] >gb|ACD65732.1| oxidoreductase molybdopterin binding [Sulfurihydrogenibium sp. YO3AOP1]	1	763	0
			sulfite:cytochrome c oxidoreductase subunit A [Herminiimonas arsenicoxydans] >emb|CAL62480.1| Sulfite:cytochrome c oxidoreductase subunit A [Herminiimonas arsenicoxydans]	0.98	415	1e-114
			oxidoreductase molybdopterin binding [bacterium Ellin514] >gb|EDU05359.1| oxidoreductase molybdopterin binding [bacterium Ellin514]	0.94	355	2e-96
			Twin-arginine translocation pathway signal [Verrucomicrobium spinosum DSM 4136]	0.9	354	2e-96
			oxidoreductase molybdopterin binding [Xanthobacter autotrophicus Py2] >ref|YP_001417570.1| oxidoreductase molybdopterin binding [Xanthobacter autotrophicus Py2] >gb|ABS65513.1| oxidoreductase molybdopterin binding [Xanthobacter autotrophicus Py2] >gb|ABS67913.1| oxidoreductase molybdopterin binding [Xanthobacter autotrophicus Py2]	0.99	352	1e-95
CS	1106445195151	228	oxidoreductase molybdopterin binding [Thermus aquaticus Y51MC23] >gb|EDY14984.1| oxidoreductase molybdopterin binding [Thermus aquaticus Y51MC23]	0.99	386	7e-106
			sulfite dehydrogenase SoxC precursor [Thermus thermophilus HB8] >dbj|BAD71234.1| sulfite dehydrogenase SoxC precursor [Thermus thermophilus HB8]	0.99	370	5e-101
			sulfite dehydrogenase soxC precursor [Thermus thermophilus HB27] >gb|AAS81388.1| sulfite dehydrogenase soxC precursor [Thermus thermophilus HB27]	0.97	370	5e-101
			sulfite oxidase [Bradyrhizobium japonicum USDA 110] >dbj|BAC51386.1| bll6121 [Bradyrhizobium japonicum USDA 110]	0.97	217	6e-55
			putative sulfite oxidase (soxC) [Bradyrhizobium sp. BTAi1] >gb|ABQ36908.1| putative sulfite oxidase (soxC) [Bradyrhizobium sp. BTAi1]	0.97	210	6e-53
CS	1106445195145	186	oxidoreductase molybdopterin binding [Thermus aquaticus Y51MC23] >gb|EDY14418.1| oxidoreductase molybdopterin binding [Thermus aquaticus Y51MC23]	0.98	364	2e-99
			sulfite dehydrogenase [Thermus thermophilus HB27] >gb|AAS81992.1| sulfite dehydrogenase [Thermus thermophilus HB27]	1	295	8e-79
			hypothetical protein TTHA0333 [Thermus thermophilus HB8] >dbj|BAD70156.1| conserved hypothetical protein [Thermus thermophilus HB8]	0.97	295	1e-78
			Oxidoreductase molybdopterin binding domain, putative [Microcoleus chthonoplastes PCC 7420]	0.96	228	2e-58
			oxidoreductase, molybdopterin binding [Trichodesmium erythraeum IMS101] >gb|ABG51798.1| oxidoreductase, molybdopterin binding [Trichodesmium erythraeum IMS101]	0.98	227	3e-58
CS	1105333366951	91	oxidoreductase molybdopterin binding [Thermus aquaticus Y51MC23] >gb|EDY14984.1| oxidoreductase molybdopterin binding [Thermus aquaticus Y51MC23]	0.95	144	3e-33
			sulfite dehydrogenase SoxC precursor [Thermus thermophilus HB8] >dbj|BAD71234.1| sulfite dehydrogenase SoxC precursor [Thermus thermophilus HB8]	0.95	141	2e-32
			sulfite dehydrogenase soxC precursor [Thermus thermophilus HB27] >gb|AAS81388.1| sulfite dehydrogenase soxC precursor [Thermus thermophilus HB27]	0.99	141	3e-32
			putative sulfite oxidase SoxC [Herminiimonas arsenicoxydans] >emb|CAL61208.1| Conserved hypothetical protein, putative sulfite oxidase [Herminiimonas arsenicoxydans]	0.98	105	1e-21
			probable sulfite oxidase molybdopterin subunit [alpha proteobacterium BAL199] >gb|EDP65138.1| probable sulfite oxidase molybdopterin subunit [alpha proteobacterium BAL199]	0.97	103	5e-21
Query		hynS	Ni-Fe hydrogenase, small subunit (420-580 aa)
			Acidianus ambivalens, Metallosphaera sedula DSM 5348, Thermofilum pendens Hrk 5, Hyperthermus
			butylicus DSM 5456, Caldicellulosiruptor saccharolyticus DSM 8903, Aquifex aeolicus VF5
			gi|22204173, gi|145701974, gi|119524624, gi|123978915, gi|145410445, gi|2983268
CH	1105499655775	178.6	membrane-bound NiFe hydrogenase [Acidianus ambivalens]	0.76	268	1e-82	88
			nickel-dependent hydrogenase small subunit [Pyrobaculum calidifontis JCM 11548] >gb|ABO08993.1| Nickel-iron dehydrogenase small subunit, N-terminal domain protein [Pyrobaculum calidifontis JCM 11548]	0.75	132	1e-39	65
			nickel-dependent hydrogenase small subunit [Thermoproteus neutrophilus V24Sta] >gb|ACB39352.1| Nickel-iron dehydrogenase small subunit domain protein [Thermoproteus neutrophilus V24Sta]	0.75	129	2e-37	62
			nickel-dependent hydrogenase small subunit [Pyrobaculum arsenaticum DSM 13514] >gb|ABP50864.1| Nickel-iron dehydrogenase small subunit, N-terminal domain protein [Pyrobaculum arsenaticum DSM 13514]	0.74	129	2e-37	62
			nickel-dependent hydrogenase small subunit [Ignicoccus hospitalis KIN4/I] >gb|ABU82542.1| Nickel-dependent hydrogenase small subunit, N-terminal domain protein [Ignicoccus hospitalis KIN4/I]	0.77	129	1e-35	57
CH	1105499701941	199.94	membrane-bound NiFe hydrogenase [Acidianus ambivalens]	0.78	364	3e-99	87
			nickel-dependent hydrogenase small subunit [Pyrobaculum calidifontis JCM 11548] >gb|ABO08993.1| Nickel-iron dehydrogenase small subunit, N-terminal domain protein [Pyrobaculum calidifontis JCM 11548]	0.77	216	2e-54	48
			nickel-dependent hydrogenase small subunit [Pyrobaculum arsenaticum DSM 13514] >gb|ABP50864.1| Nickel-iron dehydrogenase small subunit, N-terminal domain protein [Pyrobaculum arsenaticum DSM 13514]	0.76	208	3e-52	47
			nickel-dependent hydrogenase small subunit [Thermoproteus neutrophilus V24Sta] >gb|ACB39352.1| Nickel-iron dehydrogenase small subunit domain protein [Thermoproteus neutrophilus V24Sta]	0.77	206	1e-51	47
			nickel-dependent hydrogenase small subunit [Pyrobaculum islandicum DSM 4184] >gb|ABL87382.1| Nickel-iron dehydrogenase small subunit, N-terminal domain protein [Pyrobaculum islandicum DSM 4184]	0.77	200	8e-50	45
CH	1106426167517	265	membrane-bound NiFe hydrogenase [Acidianus ambivalens]	0.75	450	8e-125	80
			hypothetical protein Tneu_0405 [Thermoproteus neutrophilus V24Sta] >gb|ACB39353.1| conserved hypothetical protein [Thermoproteus neutrophilus V24Sta]	0.71	144	1e-32	36
			hypothetical protein Pcal_1576 [Pyrobaculum calidifontis JCM 11548] >gb|ABO08994.1| hypothetical protein Pcal_1576 [Pyrobaculum calidifontis JCM 11548]	0.69	139	4e-31	33
			hypothetical protein Pisl_0199 [Pyrobaculum islandicum DSM 4184] >gb|ABL87381.1| hypothetical protein Pisl_0199 [Pyrobaculum islandicum DSM 4184]	0.71	137	1e-30	35
			hypothetical protein Tpen_0593 [Thermofilum pendens Hrk 5] >gb|ABL77998.1| hypothetical protein Tpen_0593 [Thermofilum pendens Hrk 5]	0.66	127	1e-27	34
JCHS	1105064014382	280.83	nickel-dependent hydrogenase small subunit [Pyrobaculum arsenaticum DSM 13514] >gb|ABP50864.1| Nickel-iron dehydrogenase small subunit, N-terminal domain protein [Pyrobaculum arsenaticum DSM 13514]	0.99	454	4e-126	0.75
			nickel-dependent hydrogenase small subunit [Pyrobaculum calidifontis JCM 11548] >gb|ABO08993.1| Nickel-iron dehydrogenase small subunit, N-terminal domain protein [Pyrobaculum calidifontis JCM 11548]	0.99	453	6e-126	0.73
			nickel-dependent hydrogenase small subunit [Thermoproteus neutrophilus V24Sta] >gb|ACB39352.1| Nickel-iron dehydrogenase small subunit domain protein [Thermoproteus neutrophilus V24Sta]	0.99	441	2e-122	0.72
			nickel-dependent hydrogenase small subunit [Pyrobaculum islandicum DSM 4184] >gb|ABL87382.1| Nickel-iron dehydrogenase small subunit, N-terminal domain protein [Pyrobaculum islandicum DSM 4184]	0.99	426	1e-117	0.69
			nickel-dependent hydrogenase small subunit [Ignicoccus hospitalis KIN4/I] >gb|ABU82542.1| Nickel-dependent hydrogenase small subunit, N-terminal domain protein [Ignicoccus hospitalis KIN4/I]	0.91	237	7e-61	0.45
			>gb|ABO50380.1| molybdopterin oxidoreductase Fe4S4 region [Desulfotomaculum reducens MI-1]	0.97	150	8e-35	0.4163
Query		hynL	large subunit, hydrogenase (329 aa)
			P. arsenaticum DSM 13514, Syntrophus aciditrophicus, Desulfomicrobium baculatum
			gi|145591511, gi|85722031, gi|172045678
CH	1106426167600		membrane-bound NiFe hydrogenase [Acidianus ambivalens]	0.75	649	0	0.9
			nickel-dependent hydrogenase, large subunit [Pyrobaculum calidifontis JCM 11548] >gb|ABO08996.1| nickel-dependent hydrogenase, large subunit [Pyrobaculum calidifontis JCM 11548]	0.73	286	3e-75	0.47
			nickel-dependent hydrogenase, large subunit [Pyrobaculum arsenaticum DSM 13514] >gb|ABP50861.1| nickel-dependent hydrogenase, large subunit [Pyrobaculum arsenaticum DSM 13514]	0.72	274	1e-71	0.45
			nickel-dependent hydrogenase, large subunit [Thermofilum pendens Hrk 5] >gb|ABL77997.1| nickel-dependent hydrogenase, large subunit [Thermofilum pendens Hrk 5]	0.72	262	5e-68	0.44
			nickel-dependent hydrogenase large subunit [Thermoproteus neutrophilus V24Sta] >gb|ACB39355.1| nickel-dependent hydrogenase large subunit [Thermoproteus neutrophilus V24Sta]	0.72	261	7e-68	0.44
JCHS	1106445189671	600	>gb|ABP50861.1| nickel-dependent hydrogenase, large subunit [Pyrobaculum arsenaticum DSM 13514]	1	1029	0	0.8328
			>gb|ACB39355.1| nickel-dependent hydrogenase large subunit [Thermoproteus neutrophilus V24Sta]	0.96	961	0	0.7893
			>gb|ABL87379.1| nickel-dependent hydrogenase, large subunit [Pyrobaculum islandicum DSM 4184]	0.96	947	0	0.7755
			>gb|ABO08996.1| nickel-dependent hydrogenase, large subunit [Pyrobaculum calidifontis JCM 11548]	0.96	919	0	0.7675
			>gb|ABU82543.1| nickel-dependent hydrogenase, large subunit [Ignicoccus hospitalis KIN4/I]	0.89	540	2e-151	0.5194
JCHS	1105064030257	320	>gb|ABL77997.1| nickel-dependent hydrogenase, large subunit [Thermofilum pendens Hrk 5]	0.99	568	2e-160	0.85
			>gb|ABM81193.1| Periplasmic hydrogenase large subunit [Hyperthermus butylicus DSM 5456]	0.92	362	3e-98	0.66
			>gb|ABU82543.1| nickel-dependent hydrogenase, large subunit [Ignicoccus hospitalis KIN4/I]	0.98	284	2e-78	0.58
			>gb|ABO08996.1| nickel-dependent hydrogenase, large subunit [Pyrobaculum calidifontis JCM 11548]	0.95	271	3e-71	0.46
			>gb|ACB39355.1| nickel-dependent hydrogenase large subunit [Thermoproteus neutrophilus V24Sta]	0.97	248	3e-64	0.5
JCHS	1105002178336	199	periplasmic hydrogenase large subunit [Hyperthermus butylicus DSM 5456] >gb|ABM81193.1| Periplasmic hydrogenase large subunit [Hyperthermus butylicus DSM 5456]	0.74	142	2e-32	0.38
			nickel-dependent hydrogenase, large subunit [Thermofilum pendens Hrk 5] >gb|ABL77997.1| nickel-dependent hydrogenase, large subunit [Thermofilum pendens Hrk 5]	0.71	134	1e-29	0.35
			nickel-dependent hydrogenase, large subunit [Ignicoccus hospitalis KIN4/I] >gb|ABU82543.1| nickel-dependent hydrogenase, large subunit [Ignicoccus hospitalis KIN4/I]	0.71	127	1e-27	0.34
			nickel-dependent hydrogenase, large subunit [Pyrobaculum islandicum DSM 4184] >gb|ABL87379.1| nickel-dependent hydrogenase, large subunit [Pyrobaculum islandicum DSM 4184]	0.72	124	6e-27	0.32
			nickel-dependent hydrogenase, large subunit [Pyrobaculum calidifontis JCM 11548] >gb|ABO08996.1| nickel-dependent hydrogenase, large subunit [Pyrobaculum calidifontis JCM 11548]	0.71	123	1e-26	0.33
CS	1105333201881	243	nickel-dependent hydrogenase, large subunit [Solibacter usitatus Ellin6076]	0.99	271	5e-71	0.56
			probable Ni/Fe-hydrogenase, large subunit [Desulfotalea psychrophila LSv54]	0.99	268	2e-70	0.54
			nickel-dependent hydrogenase, large subunit [Magnetococcus sp. MC-1]	0.99	259	1e-67	0.52
			nickel-dependent hydrogenase large subunit [Anaeromyxobacter sp. Fw109-5]	0.99	256	2e-66	0.51
			nickel-dependent hydrogenase, large subunit [Rhodoferax ferrireducens T118]	0.99	253	7e-66	0.54
Query		aroA	arsenite oxidase (825-1133 aa)
			A. pernix, A. faecalis, H. arsenicoxydans, C. aurantiacus, P. calidifontis JCM 11548, Thermus sp.
			HR13, Sulfurihydrogenibium sp. Y04ANG1, T. thermophilus HB8
			gi|118431923, gi|41688465, gi|22758844, gi|163846783, gi|15922722, gi|55773483
NGB	1106445183276	536	arsenite oxidase, large subunit [Thermus thermophilus HB8] >dbj|BAD71923.1| arsenite oxidase, large subunit [Thermus thermophilus HB8]	1	624	5e-177	56.13
			arsenite oxidase, large subunit [Thermus aquaticus Y51MC23] >gb|EDY13735.1| arsenite oxidase, large subunit [Thermus aquaticus Y51MC23]	1	603	1e-170	54.65
			arsenite oxidase, large subunit [Chlorobium phaeobacteroides BS1] >gb|ACE05266.1| arsenite oxidase, large subunit [Chlorobium phaeobacteroides BS1]	1	600	1e-169	53.73
			arsenite oxidase, large subunit [Chlorobium limicola DSM 245] >gb|ACD89475.1| arsenite oxidase, large subunit [Chlorobium limicola DSM 245]	1	597	6e-169	54.1
			Arsenate reductase (azurin) [Chloroflexus aggregans DSM 9485] >gb|EAV10469.1| Arsenate reductase (azurin) [Chloroflexus aggregans DSM 9485]	0.99	583	2e-164	52.7
JCHS	1105001866958	137	arsenite oxidase Mo-pterin subunit [uncultured organism] >gb|ABD35964.1| arsenite oxidase Mo-pterin subunit [uncultured organism] >gb|ABD35984.1| arsenite oxidase Mo-pterin subunit [uncultured organism] >gb|ABD35986.1| arsenite oxidase Mo-pterin subunit [uncultured organism]	1	283	4e-75	100
			arsenite oxidase Mo-pterin subunit [uncultured organism] >gb|ABD35989.1| arsenite oxidase Mo-pterin subunit [uncultured organism] >gb|ABD36024.1| arsenite oxidase Mo-pterin subunit [uncultured organism]	1	281	1e-74	99.27
			arsenite oxidase Mo-pterin subunit [uncultured organism]	1	281	1e-74	99.27
			arsenite oxidase Mo-pterin subunit [uncultured organism]	1	281	1e-74	99.27
			arsenite oxidase Mo-pterin subunit [uncultured organism]	1	280	2e-74	99.27
Query		doxB	cytochrome c oxidase, subunit I (585 aa)
			Metallosphaera sedula DSM 5348
			gi|145703030
CH	1106426167268	591	cytochrome c oxidase polypeptide I [Sulfolobus tokodaii str. 7] >dbj|BAB67151.1| 593aa long hypothetical cytochrome c oxidase polypeptide I [Sulfolobus tokodaii str. 7]	1	858	0	73.32
			cytochrome c oxidase, subunit I [Metallosphaera sedula DSM 5348] >gb|ABP96172.1| cytochrome c oxidase, subunit I [Metallosphaera sedula DSM 5348]	1	808	0	68.24
			Heme bearing subunit I of the terminal oxidase (doxB) [Sulfolobus solfataricus P2] >gb|AAK40409.1| Heme bearing subunit I of the terminal oxidase (doxB) [Sulfolobus solfataricus P2]	1	800	0	67.56
			heme bearing subunit I of the terminal oxidase [Acidianus ambivalens]	1	760	0	65.32
			cytochrome c oxidase polypeptide I [Sulfolobus acidocaldarius DSM 639] >gb|AAY79522.1| cytochrome c oxidase polypeptide I [Sulfolobus acidocaldarius DSM 639]	0.99	709	0	60.95
CH	1105499714165	54	cytochrome c oxidase polypeptide I [Sulfolobus tokodaii str. 7] >dbj|BAB65609.1| 569aa long hypothetical cytochrome c oxidase polypeptide I [Sulfolobus tokodaii str. 7]	0.96	88.2	2e-15	76.92
			cytochrome c oxidase polypeptide I [Sulfolobus tokodaii str. 7] >dbj|BAB65676.1| 522aa long hypothetical cytochrome c oxidase polypeptide I [Sulfolobus tokodaii str. 7]	1	85.1	2e-14	70.37
			cytochrome-c oxidase [Metallosphaera sedula DSM 5348] >gb|ABP94745.1| Cytochrome-c oxidase [Metallosphaera sedula DSM 5348]	1	78.6	1e-12	62.96
			cytochrome c oxidase, subunit I [Metallosphaera sedula DSM 5348] >gb|ABP96172.1| cytochrome c oxidase, subunit I [Metallosphaera sedula DSM 5348]	1	78.2	2e-12	64.81
			heme bearing subunit I of the terminal oxidase [Acidianus ambivalens]	0.9	73.9	3e-11	65.31
CH	1106426165609	63	cytochrome c oxidase polypeptide I [Sulfolobus tokodaii str. 7] >dbj|BAB65609.1| 569aa long hypothetical cytochrome c oxidase polypeptide I [Sulfolobus tokodaii str. 7]	1	96.3	7e-18	69.84
			cytochrome c oxidase polypeptide I [Sulfolobus tokodaii str. 7] >dbj|BAB65676.1| 522aa long hypothetical cytochrome c oxidase polypeptide I [Sulfolobus tokodaii str. 7]	1	90.9	3e-16	63.49
			cytochrome c oxidase polypeptide I [Sulfolobus tokodaii str. 7] >dbj|BAB67151.1| 593aa long hypothetical cytochrome c oxidase polypeptide I [Sulfolobus tokodaii str. 7]	0.95	82.4	1e-13	60
			Heme bearing subunit I of the terminal oxidase (doxB) [Sulfolobus solfataricus P2] >gb|AAK40409.1| Heme bearing subunit I of the terminal oxidase (doxB) [Sulfolobus solfataricus P2]	0.95	81.3	2e-13	58.33
			heme bearing subunit I of the terminal oxidase [Acidianus ambivalens]	0.96	79	1e-12	57.38
NGB	1106445184132	544	cytochrome c oxidase, subunit I [Metallosphaera sedula DSM 5348] >gb|ABP96172.1| cytochrome c oxidase, subunit I [Metallosphaera sedula DSM 5348]	0.95	436	2e-120	42.02
			cytochrome c oxidase polypeptide I [Sulfolobus tokodaii str. 7] >dbj|BAB65676.1| 522aa long hypothetical cytochrome c oxidase polypeptide I [Sulfolobus tokodaii str. 7]	0.93	428	6e-118	44.42
			cytochrome c oxidase polypeptide I [Sulfolobus acidocaldarius DSM 639] >gb|AAY79522.1| cytochrome c oxidase polypeptide I [Sulfolobus acidocaldarius DSM 639]	0.94	428	6e-118	44.1
			heme bearing subunit I of the terminal oxidase [Acidianus ambivalens]	0.92	427	9e-118	43.76
			cytochrome c oxidase polypeptide I [Sulfolobus tokodaii str. 7] >dbj|BAB67151.1| 593aa long hypothetical cytochrome c oxidase polypeptide I [Sulfolobus tokodaii str. 7]	0.9	423	2e-116	44.35
NGB	1105333910997	195	cytochrome c oxidase, subunit I [Metallosphaera sedula DSM 5348] >gb|ABP96172.1| cytochrome c oxidase, subunit I [Metallosphaera sedula DSM 5348]	1	311	8e-83	74.87
			heme bearing subunit I of the terminal oxidase [Acidianus ambivalens]	1	248	1e-63	65.99
			cytochrome c oxidase polypeptide I [Sulfolobus tokodaii str. 7] >dbj|BAB67151.1| 593aa long hypothetical cytochrome c oxidase polypeptide I [Sulfolobus tokodaii str. 7]	0.99	212	6e-53	54.23
			Heme bearing subunit I of the terminal oxidase (doxB) [Sulfolobus solfataricus P2] >gb|AAK40409.1| Heme bearing subunit I of the terminal oxidase (doxB) [Sulfolobus solfataricus P2]	1	208	1e-51	56
			cytochrome c oxidase polypeptide I [Sulfolobus acidocaldarius DSM 639] >gb|AAY79522.1| cytochrome c oxidase polypeptide I [Sulfolobus acidocaldarius DSM 639]	0.99	166	4e-39	47.98
NGB	1105333876800	271	cytochrome c oxidase, subunit I [Metallosphaera sedula DSM 5348] >gb|ABP96172.1| cytochrome c oxidase, subunit I [Metallosphaera sedula DSM 5348]	1	255	7e-66	45.62
			heme bearing subunit I of the terminal oxidase [Acidianus ambivalens]	0.99	228	1e-57	41.76
			Heme bearing subunit I of the terminal oxidase (doxB) [Sulfolobus solfataricus P2] >gb|AAK40409.1| Heme bearing subunit I of the terminal oxidase (doxB) [Sulfolobus solfataricus P2]	1	227	2e-57	40.58
			cytochrome c oxidase polypeptide I [Sulfolobus acidocaldarius DSM 639] >gb|AAY79522.1| cytochrome c oxidase polypeptide I [Sulfolobus acidocaldarius DSM 639]	0.99	217	2e-54	43.43
			cytochrome c oxidase polypeptide I [Sulfolobus tokodaii str. 7] >dbj|BAB67151.1| 593aa long hypothetical cytochrome c oxidase polypeptide I [Sulfolobus tokodaii str. 7]	1	216	6e-54	40
NGB	1105333916311	262	cytochrome c oxidase polypeptide I [Sulfolobus tokodaii str. 7] >dbj|BAB65676.1| 522aa long hypothetical cytochrome c oxidase polypeptide I [Sulfolobus tokodaii str. 7]	0.88	212	6e-53	46.75
			cytochrome c oxidase polypeptide I [Sulfolobus tokodaii str. 7] >dbj|BAB67151.1| 593aa long hypothetical cytochrome c oxidase polypeptide I [Sulfolobus tokodaii str. 7]	0.99	211	1e-52	44.27
			heme bearing subunit I of the terminal oxidase [Acidianus ambivalens]	1	209	5e-52	43.51
			cytochrome c oxidase, subunit I [Metallosphaera sedula DSM 5348] >gb|ABP96172.1| cytochrome c oxidase, subunit I [Metallosphaera sedula DSM 5348]	0.82	207	2e-51	47.44
			Heme bearing subunit I of the terminal oxidase (doxB) [Sulfolobus solfataricus P2] >gb|AAK40409.1| Heme bearing subunit I of the terminal oxidase (doxB) [Sulfolobus solfataricus P2]	0.97	201	1e-49	42.53
NGB	1106445183408	207	cytochrome c oxidase, subunit I [Metallosphaera sedula DSM 5348] >gb|ABP96172.1| cytochrome c oxidase, subunit I [Metallosphaera sedula DSM 5348]	0.97	197	1e-48	46.6
			Heme bearing subunit I of the terminal oxidase (doxB) [Sulfolobus solfataricus P2] >gb|AAK40409.1| Heme bearing subunit I of the terminal oxidase (doxB) [Sulfolobus solfataricus P2]	0.96	192	6e-47	47.29
			heme bearing subunit I of the terminal oxidase [Acidianus ambivalens]	0.96	189	6e-46	46.57
			cytochrome c oxidase polypeptide I [Sulfolobus tokodaii str. 7] >dbj|BAB65676.1| 522aa long hypothetical cytochrome c oxidase polypeptide I [Sulfolobus tokodaii str. 7]	1	188	1e-45	43.13
			cytochrome c oxidase polypeptide I [Sulfolobus tokodaii str. 7] >dbj|BAB67151.1| 593aa long hypothetical cytochrome c oxidase polypeptide I [Sulfolobus tokodaii str. 7]	1	180	3e-43	43.6
JCHS	1105064001723	299	cytochrome c oxidase polypeptide I [Sulfolobus tokodaii str. 7] >dbj|BAB67151.1| 593aa long hypothetical cytochrome c oxidase polypeptide I [Sulfolobus tokodaii str. 7]	1	501	4e-140	83.28
			Heme bearing subunit I of the terminal oxidase (doxB) [Sulfolobus solfataricus P2] >gb|AAK40409.1| Heme bearing subunit I of the terminal oxidase (doxB) [Sulfolobus solfataricus P2]	1	469	9e-131	75.59
			cytochrome c oxidase, subunit I [Metallosphaera sedula DSM 5348] >gb|ABP96172.1| cytochrome c oxidase, subunit I [Metallosphaera sedula DSM 5348]	1	449	2e-124	74
			heme bearing subunit I of the terminal oxidase [Acidianus ambivalens]	0.99	437	5e-121	71.91
			cytochrome c oxidase polypeptide I [Sulfolobus acidocaldarius DSM 639] >gb|AAY79522.1| cytochrome c oxidase polypeptide I [Sulfolobus acidocaldarius DSM 639]	1	421	3e-116	70.9
Query		aoxB	cytochrome c oxidase, subunit I (550 aa)
			Aeropyrum pernix K1
			gi|118431201
NGB	1106445183327	499	Cytochrome-c oxidase [Halorubrum lacusprofundi ATCC 49239] >gb|EDN49663.1| Cytochrome-c oxidase [Halorubrum lacusprofundi ATCC 49239]	0.97	469	1e-130	50.1
			cytochrome c oxidase (aa3-type) subunit I+III [Aeropyrum pernix K1] >sp|Q9YDX6|AOX1_AERPE Heme-copper oxidase subunit I+III >dbj|BAA86072.1| heme-copper oxidase subunit I+III [Aeropyrum pernix] >dbj|BAA79771.2| cytochrome c oxidase (aa3-type) subunit I+III [Aeropyrum pernix K1]	0.97	455	1e-126	49.9
			cytochrome c oxidase subunit I [Haloarcula marismortui ATCC 43049] >gb|AAV47135.1| cytochrome c oxidase subunit I [Haloarcula marismortui ATCC 43049]	0.99	437	5e-121	48.63
			cytochrome c oxidase polypeptide I/III [Picrophilus torridus DSM 9790] >gb|AAT43889.1| cytochrome c oxidase polypeptide I/III [Picrophilus torridus DSM 9790]	0.99	409	8e-113	42.24
			cytochrome c oxidase subunit I-like protein [Haloferax volcanii]	0.96	402	2e-110	45.53
NGB	1106445183740	408	Cytochrome-c oxidase [Halorubrum lacusprofundi ATCC 49239] >gb|EDN49663.1| Cytochrome-c oxidase [Halorubrum lacusprofundi ATCC 49239]	0.99	413	6e-114	54.68
			cytochrome c oxidase (aa3-type) subunit I+III [Aeropyrum pernix K1] >sp|Q9YDX6|AOX1_AERPE Heme-copper oxidase subunit I+III >dbj|BAA86072.1| heme-copper oxidase subunit I+III [Aeropyrum pernix] >dbj|BAA79771.2| cytochrome c oxidase (aa3-type) subunit I+III [Aeropyrum pernix K1]	1	409	1e-112	53.68
			cytochrome c oxidase subunit I [Haloarcula marismortui ATCC 43049] >gb|AAV47135.1| cytochrome c oxidase subunit I [Haloarcula marismortui ATCC 43049]	0.99	377	7e-103	52.14
			cytochrome c oxidase subunit I-like protein [Haloferax volcanii]	0.99	371	3e-101	51.71
			cytochrome-c oxidase subunit I [Rhodococcus sp. RHA1] >gb|ABG96015.1| cytochrome-c oxidase subunit I [Rhodococcus sp. RHA1]	1	354	4e-96	47.55
NGB	1106445183845	340	Cytochrome-c oxidase [Halorubrum lacusprofundi ATCC 49239] >gb|EDN49663.1| Cytochrome-c oxidase [Halorubrum lacusprofundi ATCC 49239]	1	331	3e-89	50.59
			cytochrome c oxidase (aa3-type) subunit I+III [Aeropyrum pernix K1] >sp|Q9YDX6|AOX1_AERPE Heme-copper oxidase subunit I+III >dbj|BAA86072.1| heme-copper oxidase subunit I+III [Aeropyrum pernix] >dbj|BAA79771.2| cytochrome c oxidase (aa3-type) subunit I+III [Aeropyrum pernix K1]	1	331	4e-89	51.76
			cytochrome c oxidase subunit I-like protein [Haloferax volcanii]	0.97	304	6e-81	50.6
			cytochrome C oxidase polypeptide I [Streptomyces coelicolor A3(2)] >sp|Q9K451|COX1B_STRCO Putative cytochrome c oxidase subunit 1-beta (Cytochrome c oxidase polypeptide I-beta) (Cytochrome aa3 subunit 1-beta) >emb|CAB94657.1| cytochrome C oxidase polypeptide I [Streptomyces coelicolor A3(2)]	1	299	2e-79	48.69
			cytochrome c oxidase subunit I [Haloarcula marismortui ATCC 43049] >gb|AAV47135.1| cytochrome c oxidase subunit I [Haloarcula marismortui ATCC 43049]	1	294	6e-78	48.02
NGB	1105333893269	310	cytochrome c oxidase subunit I [Haloarcula marismortui ATCC 43049] >gb|AAV47135.1| cytochrome c oxidase subunit I [Haloarcula marismortui ATCC 43049]	0.8	138	7e-31
			Cytochrome-c oxidase [Halorubrum lacusprofundi ATCC 49239] >gb|EDN49663.1| Cytochrome-c oxidase [Halorubrum lacusprofundi ATCC 49239]	0.8	123	3e-26
			cytochrome c oxidase, subunit III [Geobacter uraniireducens Rf4] >gb|ABQ24623.1| cytochrome c oxidase, subunit III [Geobacter uraniireducens Rf4]	0.56	116	4e-24
			cytochrome-C oxidase subunit III oxidoreductase protein [Herminiimonas arsenicoxydans] >emb|CAL61297.1| Cytochrome-c oxidase [Herminiimonas arsenicoxydans]	0.61	113	3e-23
			cytochrome c oxidase subunit III [Rhizobium leguminosarum bv. trifolii WSM2304] >gb|EDS65266.1| cytochrome c oxidase subunit III [Rhizobium leguminosarum bv. trifolii WSM2304]	0.56	113	4e-23
NGB	1105430052646	131	Cytochrome-c oxidase [Halorubrum lacusprofundi ATCC 49239] >gb|EDN49663.1| Cytochrome-c oxidase [Halorubrum lacusprofundi ATCC 49239]	1	108	9e-22
			Cytochrome c oxidase subunit III subfamily [Synechococcus sp. PCC 7335]	1	99.8	5e-19
			cytochrome c oxidase subunit I [Haloarcula marismortui ATCC 43049] >gb|AAV47135.1| cytochrome c oxidase subunit I [Haloarcula marismortui ATCC 43049]	1	99.4	6e-19
			probable cytochrome-C oxidase subunit III oxidoreductase protein [Shewanella benthica KT99] >gb|EDP99855.1| probable cytochrome-C oxidase subunit III oxidoreductase protein [Shewanella benthica KT99]	1	98.6	8e-19
			cytochrome c oxidase, subunit III [Marinobacter aquaeolei VT8] >gb|ABM17172.1| cytochrome c oxidase, subunit III [Marinobacter aquaeolei VT8]	1	97.4	2e-18
NGB	1106445182916	177	Cytochrome-c oxidase [Halorubrum lacusprofundi ATCC 49239] >gb|EDN49663.1| Cytochrome-c oxidase [Halorubrum lacusprofundi ATCC 49239]	1	115	9e-24
			cytochrome c oxidase subunit I [Haloarcula marismortui ATCC 43049] >gb|AAV47135.1| cytochrome c oxidase subunit I [Haloarcula marismortui ATCC 43049]	1	107	2e-21
			cytochrome c oxidase subunit III [Rhizobium leguminosarum bv. trifolii WSM1325] >gb|EDR76555.1| cytochrome c oxidase subunit III [Rhizobium leguminosarum bv. trifolii WSM1325]	0.98	103	2e-20
			cytochrome c oxidase, subunit III [Solibacter usitatus Ellin6076] >gb|ABJ86539.1| cytochrome c oxidase, subunit III [Solibacter usitatus Ellin6076]	0.98	102	5e-20
			putative transmembrane cytochrome oxidase subunit [Rhizobium leguminosarum bv. viciae 3841] >emb|CAK08530.1| putative transmembrane cytochrome oxidase subunit [Rhizobium leguminosarum bv. viciae 3841]	0.98	102	7e-20
NGB	1105333917814	112	Cytochrome-c oxidase [Halorubrum lacusprofundi ATCC 49239] >gb|EDN49663.1| Cytochrome-c oxidase [Halorubrum lacusprofundi ATCC 49239]	0.96	137	1e-30	60.19
			cytochrome c oxidase subunit I [Haloarcula marismortui ATCC 43049] >gb|AAV47135.1| cytochrome c oxidase subunit I [Haloarcula marismortui ATCC 43049]	0.96	134	5e-30	61.11
			cytochrome c oxidase subunit I-like protein [Haloferax volcanii]	0.97	127	8e-28	56.25
			cytochrome c oxidase, subunit I [bacterium Ellin514] >gb|EDU04683.1| cytochrome c oxidase, subunit I [bacterium Ellin514]	0.96	125	4e-27	59.26
			cytochrome c oxidase (aa3-type) subunit I+III [Aeropyrum pernix K1] >sp|Q9YDX6|AOX1_AERPE Heme-copper oxidase subunit I+III >dbj|BAA86072.1| heme-copper oxidase subunit I+III [Aeropyrum pernix] >dbj|BAA79771.2| cytochrome c oxidase (aa3-type) subunit I+III [Aeropyrum pernix K1]	0.87	125	5e-27	60.2
NGB	1105333930267	177	Cytochrome-c oxidase [Halorubrum lacusprofundi ATCC 49239] >gb|EDN49663.1| Cytochrome-c oxidase [Halorubrum lacusprofundi ATCC 49239]	1	110	2e-22
			cytochrome c oxidase, subunit III [Geobacter uraniireducens Rf4] >gb|ABQ24623.1| cytochrome c oxidase, subunit III [Geobacter uraniireducens Rf4]	0.98	110	2e-22
			cytochrome c oxidase subunit III [Rhizobium leguminosarum bv. trifolii WSM1325] >gb|EDR76555.1| cytochrome c oxidase subunit III [Rhizobium leguminosarum bv. trifolii WSM1325]	0.98	105	6e-21
			cytochrome c oxidase subunit I [Haloarcula marismortui ATCC 43049] >gb|AAV47135.1| cytochrome c oxidase subunit I [Haloarcula marismortui ATCC 43049]	1	105	7e-21
			putative transmembrane cytochrome oxidase subunit [Rhizobium leguminosarum bv. viciae 3841] >emb|CAK08530.1| putative transmembrane cytochrome oxidase subunit [Rhizobium leguminosarum bv. viciae 3841]	0.98	104	1e-20
NGB	1105333924689	193	cytochrome c oxidase polypeptide I/III [Picrophilus torridus DSM 9790] >gb|AAT43889.1| cytochrome c oxidase polypeptide I/III [Picrophilus torridus DSM 9790]	0.98	120	2e-25
			cytochrome c oxidase (aa3-type) subunit I+III [Aeropyrum pernix K1] >sp|Q9YDX6|AOX1_AERPE Heme-copper oxidase subunit I+III >dbj|BAA86072.1| heme-copper oxidase subunit I+III [Aeropyrum pernix] >dbj|BAA79771.2| cytochrome c oxidase (aa3-type) subunit I+III [Aeropyrum pernix K1]	0.98	119	6e-25
			cytochrome c oxidase subunit I type [Bacillus weihenstephanensis KBAB4] >gb|ABY44938.1| Cytochrome c oxidase subunit I type [Bacillus weihenstephanensis KBAB4]	0.98	112	5e-23
			cytochrome c oxidase, subunit I [Bacillus anthracis str. Sterne] >ref|ZP_02216776.1| cytochrome c oxidase, subunit I [Bacillus anthracis str. A0488] >ref|ZP_02391960.1| cytochrome c oxidase, subunit I [Bacillus anthracis str. A0442] >ref|ZP_02399289.1| cytochrome c oxidase, subunit I [Bacillus anthracis str. A0193] >ref|ZP_02879964.1| cytochrome c oxidase, subunit I [Bacillus anthracis str. A0465…	0.92	112	7e-23
			cytochrome c oxidase subunit I-like protein [Haloferax volcanii]	0.61	112	7e-23
NGB	1105333902424	130	Cytochrome-c oxidase [Halorubrum lacusprofundi ATCC 49239] >gb|EDN49663.1| Cytochrome-c oxidase [Halorubrum lacusprofundi ATCC 49239]	1	90.5	3e-16
			MgtC/SapB transporter [Bacillus selenitireducens MLS10] >gb|EDP81344.1| MgtC/SapB transporter [Bacillus selenitireducens MLS10]	0.98	89.4	5e-16
			cytochrome c oxidase, subunit I [bacterium Ellin514] >gb|EDU04683.1| cytochrome c oxidase, subunit I [bacterium Ellin514]	1	89.4	6e-16
			probable cytochrome-C oxidase subunit III oxidoreductase protein [Shewanella benthica KT99] >gb|EDP99855.1| probable cytochrome-C oxidase subunit III oxidoreductase protein [Shewanella benthica KT99]	1	87.8	2e-15
			cytochrome O ubiquinol oxidase subunit III [Ralstonia eutropha JMP134] >gb|AAZ63927.1| cyoC2, RSc1860; probable transmembrane cytochrome O ubiquinol oxidase (subunit III) oxidoreductase protein [Ralstonia eutropha JMP134]	1	87.4	2e-15
Query		foxA	cytochrome c oxidase, subunit I (570 aa)
			Metallosphaera sedula DSM 5348
			gi|145701519
NGB	1105333907428	281	cytochrome c oxidase, subunit I [Metallosphaera sedula DSM 5348] >gb|ABP94661.1| cytochrome c oxidase, subunit I [Metallosphaera sedula DSM 5348]	0.99	504	2e-141	85.87
			cytochrome c oxidase, subunit I [Metallosphaera sedula DSM 5348] >gb|ABP94662.1| cytochrome c oxidase, subunit I [Metallosphaera sedula DSM 5348]	1	484	3e-135	80.78
			cytochrome c oxidase polypeptide I [Sulfolobus tokodaii str. 7] >dbj|BAB67708.1| 590aa long hypothetical cytochrome c oxidase polypeptide I [Sulfolobus tokodaii str. 7]	0.98	446	8e-124	73.29
			FoxA [Sulfolobus metallicus]	0.98	433	6e-120	72.66
			cytochrome c oxidase polypeptide I [Sulfolobus tokodaii str. 7] >dbj|BAB67151.1| 593aa long hypothetical cytochrome c oxidase polypeptide I [Sulfolobus tokodaii str. 7]	0.84	89.7	2e-16	27.87
NGB	1106445182288	254	cytochrome c oxidase polypeptide I [Sulfolobus tokodaii str. 7] >dbj|BAB67708.1| 590aa long hypothetical cytochrome c oxidase polypeptide I [Sulfolobus tokodaii str. 7]	1	344	3e-93	64.96
			FoxA [Sulfolobus metallicus]	1	339	1e-91	63.39
			cytochrome c oxidase, subunit I [Metallosphaera sedula DSM 5348] >gb|ABP94662.1| cytochrome c oxidase, subunit I [Metallosphaera sedula DSM 5348]	1	338	2e-91	64.17
			cytochrome c oxidase, subunit I [Metallosphaera sedula DSM 5348] >gb|ABP94661.1| cytochrome c oxidase, subunit I [Metallosphaera sedula DSM 5348]	1	329	1e-88	62.6
			quinol oxidase polypeptide I [Sulfolobus tokodaii str. 7] >dbj|BAB67505.1| 524aa long hypothetical quinol oxidase polypeptide I [Sulfolobus tokodaii str. 7]	0.96	85.1	5e-15	30.3
NGB	1105333919143	101	cytochrome c oxidase, subunit I [Metallosphaera sedula DSM 5348] >gb|ABP94662.1| cytochrome c oxidase, subunit I [Metallosphaera sedula DSM 5348]	1	165	3e-39	71.29
			cytochrome c oxidase, subunit I [Metallosphaera sedula DSM 5348] >gb|ABP94661.1| cytochrome c oxidase, subunit I [Metallosphaera sedula DSM 5348]	0.85	156	1e-36	86.05
			cytochrome c oxidase polypeptide I [Sulfolobus tokodaii str. 7] >dbj|BAB67708.1| 590aa long hypothetical cytochrome c oxidase polypeptide I [Sulfolobus tokodaii str. 7]	1	149	2e-34	65.35
			FoxA [Sulfolobus metallicus]	0.98	140	1e-31	65.66
			cytochrome C oxidase subunit I [Leifsonia xyli subsp. xyli str. CTCB07] >gb|AAT89312.1| cytochrome C oxidase subunit I [Leifsonia xyli subsp. xyli str. CTCB07]	0.67	42.7	0.031	35.29
NGB	1106445184132	513	cytochrome c oxidase, subunit I [Metallosphaera sedula DSM 5348] >gb|ABP96172.1| cytochrome c oxidase, subunit I [Metallosphaera sedula DSM 5348]	0.95	432	9e-120	43.35
			cytochrome c oxidase polypeptide I [Sulfolobus tokodaii str. 7] >dbj|BAB65676.1| 522aa long hypothetical cytochrome c oxidase polypeptide I [Sulfolobus tokodaii str. 7]	0.98	428	3e-118	44.42
			cytochrome c oxidase polypeptide I [Sulfolobus acidocaldarius DSM 639] >gb|AAY79522.1| cytochrome c oxidase polypeptide I [Sulfolobus acidocaldarius DSM 639]	0.99	427	4e-118	44.1
			heme bearing subunit I of the terminal oxidase [Acidianus ambivalens]	0.97	427	4e-118	43.76
			cytochrome c oxidase polypeptide I [Sulfolobus tokodaii str. 7] >dbj|BAB67151.1| 593aa long hypothetical cytochrome c oxidase polypeptide I [Sulfolobus tokodaii str. 7]	0.95	422	1e-116	44.35
Query		terminal oxidase	Cytochrome c oxidase, subunit 1 (~500)
			Acidianus ambivalens, S. solfataricus P2, Hydrogenobaculum sp. Y04AAS1, A. aeolicus VF5
			gi|22213647, gi|15898396, gi|156719515, gi|2983678
MHS	1106445177934	171	Cytochrome-c oxidase [Sulfurihydrogenibium sp. YO3AOP1] >gb|ACD65805.1| Cytochrome-c oxidase [Sulfurihydrogenibium sp. YO3AOP1]	1	353	2e-96	100
			Cytochrome-c oxidase [Hydrogenobaculum sp. Y04AAS1] >gb|ACG57510.1| Cytochrome-c oxidase [Hydrogenobaculum sp. Y04AAS1]	1	241	1e-62	71.93
			cytochrome c oxidase, subunit I [Hydrogenivirga sp. 128-5-R1-1] >gb|EDP73305.1| cytochrome c oxidase, subunit I [Hydrogenivirga sp. 128-5-R1-1]	0.48	168	2e-40	97.59
			cytochrome C oxidase heme b and copper-binding subunit [Symbiobacterium thermophilum IAM 14863] >dbj|BAD42135.1| cytochrome C oxidase heme b and copper-binding subunit [Symbiobacterium thermophilum IAM 14863]	0.97	133	4e-30	38.92
			cytochrome c oxidase, subunit I [Solibacter usitatus Ellin6076] >gb|ABJ84480.1| cytochrome c oxidase, subunit I [Solibacter usitatus Ellin6076]	1	126	6e-28	37.43
MHS	1106445177956	250	Cytochrome-c oxidase [Sulfurihydrogenibium sp. YO3AOP1] >gb|ACD65805.1| Cytochrome-c oxidase [Sulfurihydrogenibium sp. YO3AOP1]	1	504	9e-142	98.8
			Cytochrome-c oxidase [Hydrogenobaculum sp. Y04AAS1] >gb|ACG57510.1| Cytochrome-c oxidase [Hydrogenobaculum sp. Y04AAS1]	1	319	6e-86	64.4
			cytochrome C oxidase heme b and copper-binding subunit [Symbiobacterium thermophilum IAM 14863] >dbj|BAD42135.1| cytochrome C oxidase heme b and copper-binding subunit [Symbiobacterium thermophilum IAM 14863]	1	181	2e-44	39.68
			cytochrome c oxidase, subunit I [Solibacter usitatus Ellin6076] >gb|ABJ84480.1| cytochrome c oxidase, subunit I [Solibacter usitatus Ellin6076]	0.98	170	4e-41	37.4
			cytochrome c oxidase, subunit I [Hydrogenivirga sp. 128-5-R1-1] >gb|EDP73305.1| cytochrome c oxidase, subunit I [Hydrogenivirga sp. 128-5-R1-1]	0.33	169	1e-40	97.59
CS	1106445195146	289	cytochrome c oxidase, subunit I [Thermus aquaticus Y51MC23] >gb|EDY15126.1| cytochrome c oxidase, subunit I [Thermus aquaticus Y51MC23]	1	564	3e-159	98.62
			cytochrome c oxidase polypeptide I+III [Thermus thermophilus HB27] >gb|AAS82013.1| cytochrome c oxidase polypeptide I+III [Thermus thermophilus HB27]	1	489	7e-137	95.85
			cytochrome caa3 oxidase subunit I (polypeptide I + III) [Thermus thermophilus HB8] >sp|P98005|COX13_THET8 Cytochrome c oxidase polypeptide I+III (Cytochrome c aa(3) subunit 1) (Cytochrome caa3) (A-protein) >gb|AAA27485.1| cytochrome c oxidase subunits precursor >dbj|BAD70135.1| cytochrome caa3 oxidase subunit I (polypeptide I + III) [Thermus thermophilus HB8]	1	487	6e-136	95.16
			cytochrome c oxidase, subunit I [Deinococcus geothermalis DSM 11300] >gb|ABF44709.1| cytochrome c oxidase, subunit I [Deinococcus geothermalis DSM 11300]	1	351	3e-95	61.03
			cytochrome c oxidase, subunit I [Deinococcus radiodurans R1] >gb|AAF12157.1|AE002091_3 cytochrome c oxidase, subunit I [Deinococcus radiodurans R1]	1	335	3e-90	60.34
CS	1106445194819	139	Chain A, Structure Of Recombinant Cytochrome Ba3 Oxidase From Thermus Thermophilus	1	248	3e-64	87.77
			subunit II of C(O/B)3-type cytochrome c oxidase [Thermus thermophilus HB27] >ref|YP_144401.1| ba3-type cytochrome c oxidase polypeptide I [Thermus thermophilus HB8] >sp|Q5SJ79|COX1_THET8 Cytochrome c oxidase subunit 1 (Cytochrome c oxidase polypeptide I) (Cytochrome c ba(3) subunit I) (Cytochrome cba3 subunit 1) >pdb|1EHK|A Chain A, Crystal Structure Of The Aberrant Ba3-Cytochrome-C Oxidase From …	1	248	3e-64	87.77
			Chain A, An Unexpected Outcome Of Surface-Engineering An Integral Membrane Protein: Improved Crystallization Of Cytochrome Ba3 Oxidase From Thermus Thermophilus >pdb|2QPE|A Chain A, An Unexpected Outcome Of Surface-Engineering An Integral Membrane Protein: Improved Crystallization Of Cytochrome Ba3 Oxidase From Thermus Thermophilus >pdb|3BVD|A Chain A, Structure Of Surface-Engineered Cytochrome B…	1	248	3e-64	87.77
			Cytochrome-c oxidase [Thermus aquaticus Y51MC23] >gb|EDY13895.1| Cytochrome-c oxidase [Thermus aquaticus Y51MC23]	1	179	2e-43	64.75
			Cytochrome c oxidase subunit 1 (Cytochrome c oxidase polypeptide I) (Cytochrome c ba(3) subunit I) (Cytochrome cba3 subunit 1) >emb|CAB06339.1| cytochrome oxidase [Thermus thermophilus]	0.49	130	1e-28	88.41
Query		sreA	sulfur reductase, molybdopterin subunit (880-1000 aa)
			Acidianus ambivalens, S. solfataricus P2, Hydrogenobaculum sp. Y04AAS1, A. aeolicus VF5
			gi|22213647, gi|15898396, gi|156719515, gi|2983678
CH	1106426167368	1025	>gb|AAK41791.1| Molybdopterin oxidoreductase, molybdopterin binding subunit [Sulfolobus solfataricus P2]	0.99	1509	0	0.6939
			sulfur reductase molybdopterin subunit [Acidianus ambivalens]	0.98	1168	0	0.5693
			molybdopterin oxidoreductase [Hydrogenobaculum sp. Y04AAS1] >gb|ACG56997.1| molybdopterin oxidoreductase [Hydrogenobaculum sp. Y04AAS1]	0.95	514	2e-143	0.4339
			>gb|ABP37695.1| molybdopterin oxidoreductase [Prosthecochloris vibrioformis DSM 265]	0.95	503	4e-140	0.3223
			>gb|AAM71738.1| polysulfide reductase, subunit A, putative [Chlorobium tepidum TLS]	0.95	502	5e-140	0.3253
CH	1106426167346	504.9	>gb|AAL64489.1| molybdopterin oxidoreductase, molybdopterin binding subunit [Pyrobaculum aerophilum str. IM2]	0.9	337	2e-90	0.35
			>gb|ABO08919.1| molybdopterin oxidoreductase [Pyrobaculum calidifontis JCM 11548]	0.86	329	5e-88	0.36
			>gb|ABP50518.1| molybdopterin oxidoreductase [Pyrobaculum arsenaticum DSM 13514]	0.88	327	1e-87	0.36
			>gb|ABL78519.1| molybdopterin oxidoreductase [Thermofilum pendens Hrk 5]	0.86	317	1e-84	0.35
			>gb|ABL87344.1| molybdopterin oxidoreductase [Pyrobaculum islandicum DSM 4184]	0.86	311	8e-83	0.36
JCHS	1106445189657	503.183	>gb|ABP51616.1| molydopterin dinucleotide-binding region [Pyrobaculum arsenaticum DSM 13514]	0.511625	845	0	0.81
			>gb|ABL88970.1| molybdopterin oxidoreductase [Pyrobaculum islandicum DSM 4184]	0.50624	833	0	0.79
			>gb|AAL63874.1| molybdopterin oxidoreductase [Pyrobaculum aerophilum str. IM2]	0.511625	827	0	0.77
			>gb|ABO08451.1| molybdopterin oxidoreductase [Pyrobaculum calidifontis JCM 11548]	0.511625	815	0	0.77
			>gb|AAY79779.1| molybdopterin oxidoreductase [Sulfolobus acidocaldarius DSM 639]	0.484698	446	3e-123	0.48
JCHS	1106445189689	432	>gb|ABP49991.1| molydopterin dinucleotide-binding region [Pyrobaculum arsenaticum DSM 13514]	0.439248	667	0	0.7361
			>gb|AAL63359.1| molybdopterin oxidoreductase, molybdopterin binding subunit [Pyrobaculum aerophilum str. IM2]	0.439248	666	0	0.7222
			>dbj|BAA81628.1| molybdopterin oxidoreductase, molybdopterin binding subunit [Aeropyrum pernix K1]	0.439248	578	3e-163	0.6374
			>gb|AAB91069.1| molybdopterin oxidoreductase, molybdopterin binding subunit, putative [Archaeoglobus fulgidus DSM 4304]	0.439248	509	2e-142	0.5833
			>gb|EDY14271.1| molybdopterin oxidoreductase Fe4S4 region [Thermus aquaticus Y51MC23]	0.439248	170	2e-40	0.3194
JCHS	1106445189707	347.16	>gb|ABO08927.1| molybdopterin oxidoreductase [Pyrobaculum calidifontis JCM 11548]	0.352984	615	2e-174	0.84
			>gb|ABP50505.1| molybdopterin oxidoreductase [Pyrobaculum arsenaticum DSM 13514]	0.352984	610	4e-173	0.82
			>gb|ABL87445.1| molybdopterin oxidoreductase [Pyrobaculum islandicum DSM 4184]	0.352984	593	9e-168	0.8
			>gb|ACB40764.1| molybdopterin oxidoreductase [Thermoproteus neutrophilus V24Sta]	0.352984	577	4e-163	0.77
			>gb|AAL64475.1| molybdopterin oxidoreductase, molybdopterin binding subunit part 1, authentic frameshift [Pyrobaculum aerophilum str. IM2]	0.306633	505	2e-141	0.77
JCHS	1105001879824	305.6	>dbj|BAB66930.1| 1436aa long conserved hypothetical protein [Sulfolobus tokodaii str. 7]	0.310727	478	4e-133	0.74
			>gb|ABP94989.1| Anaerobic dehydrogenase typically selenocysteine-containing-like protein [Metallosphaera sedula DSM 5348]	0.313964	448	2e-124	0.69
			>gb|AAK42908.1| Oxydoreductase, putative [Sulfolobus solfataricus P2]	0.320437	469	8e-124	1
			>gb|AAY81396.1| conserved protein [Sulfolobus acidocaldarius DSM 639]	0.313964	437	5e-121	0.67
JCHS	1105064005356	242.58	>gb|AAY81396.1| conserved protein [Sulfolobus acidocaldarius DSM 639]	0.24665	161	7e-38	0.37
			>gb|AAK42908.1| Oxydoreductase, putative [Sulfolobus solfataricus P2]	0.243488	155	4e-36	0.36
			>dbj|BAB66930.1| 1436aa long conserved hypothetical protein [Sulfolobus tokodaii str. 7]	0.24665	154	7e-36	0.37
			>gb|ABP94989.1| Anaerobic dehydrogenase typically selenocysteine-containing-like protein [Metallosphaera sedula DSM 5348]	0.24665	153	2e-35	0.35
			>gb|ABI57021.1| molybdopterin oxidoreductase Fe4S4 region [Alkalilimnicola ehrlichei MLHE-1]	0.192893	110	1e-22	0.38
JCHS	1105064005535	333.853	>dbj|BAB66930.1| 1436aa long conserved hypothetical protein [Sulfolobus tokodaii str. 7]	0.339454	557	5e-157	0.77
			>gb|AAK42908.1| Oxydoreductase, putative [Sulfolobus solfataricus P2]	0.342918	541	2e-152	0.76
			>gb|ABP94989.1| Anaerobic dehydrogenase typically selenocysteine-containing-like protein [Metallosphaera sedula DSM 5348]	0.342918	526	8e-148	0.72
			>gb|AAY81396.1| conserved protein [Sulfolobus acidocaldarius DSM 639]	0.342918	483	1e-134	0.66
JCHS	1105064016071	277.86	>gb|AAL64489.1| molybdopterin oxidoreductase, molybdopterin binding subunit [Pyrobaculum aerophilum str. IM2]	0.282522	430	7e-119	0.71
			>gb|ABP50518.1| molybdopterin oxidoreductase [Pyrobaculum arsenaticum DSM 13514]	0.279668	428	3e-118	0.72
			>gb|ABO08919.1| molybdopterin oxidoreductase [Pyrobaculum calidifontis JCM 11548]	0.279668	426	1e-117	0.71
			>gb|ACB39303.1| molybdopterin oxidoreductase [Thermoproteus neutrophilus V24Sta]	0.276814	362	2e-98	0.64
			>gb|ABL87344.1| molybdopterin oxidoreductase [Pyrobaculum islandicum DSM 4184]	0.276814	362	2e-98	0.64
JCHS	1105064016699	304.58	>gb|AAK42908.1| Oxydoreductase, putative [Sulfolobus solfataricus P2]	0.30969	200	1e-49	0.37
			>dbj|BAB66930.1| 1436aa long conserved hypothetical protein [Sulfolobus tokodaii str. 7]	0.30969	199	3e-49	0.37
			>gb|ABP94989.1| Anaerobic dehydrogenase typically selenocysteine-containing-like protein [Metallosphaera sedula DSM 5348]	0.312883	197	1e-48	0.37
			>gb|AAY81396.1| conserved protein [Sulfolobus acidocaldarius DSM 639]	0.312883	197	1e-48	0.37
			>gb|ABI57021.1| molybdopterin oxidoreductase Fe4S4 region [Alkalilimnicola ehrlichei MLHE-1]	0.316075	166	2e-39	0.34
JCHS	1105064027984	286.15	>gb|EAT62451.1| Twin-arginine translocation pathway signal [Geobacter sp. FRC-32]	0.290951	402	2e-110	0.64
			>gb|ABQ24692.1| molybdopterin oxidoreductase [Geobacter uraniireducens Rf4]	0.290951	397	5e-109	0.63
			>gb|EAT62456.1| Twin-arginine translocation pathway signal [Geobacter sp. FRC-32]	0.290951	384	6e-105	0.6
			>gb|EDO70375.1| molybdopterin oxidoreductase [Dehalococcoides sp. VS]	0.287951	368	3e-100	0.59
			>gb|AAW39039.1| molybdopterin oxidoreductase [Dehalococcoides ethenogenes 195]	0.287951	367	5e-100	0.59
JCHS	1106445188947	188	>gb|ABO08927.1| molybdopterin oxidoreductase [Pyrobaculum calidifontis JCM 11548]	0.191154	381	1e-104	0.8775
			>gb|ABP50505.1| molybdopterin oxidoreductase [Pyrobaculum arsenaticum DSM 13514]	0.191154	376	4e-103	0.8856
			>gb|ABL87445.1| molybdopterin oxidoreductase [Pyrobaculum islandicum DSM 4184]	0.191154	363	5e-99	0.8382
			>gb|ACB40764.1| molybdopterin oxidoreductase [Thermoproteus neutrophilus V24Sta]	0.191154	362	1e-98	0.8333
			>gb|AAL64475.1| molybdopterin oxidoreductase, molybdopterin binding subunit part 1, authentic frameshift [Pyrobaculum aerophilum str. IM2]	0.191154	357	2e-97	0.8284
MHS	1106445177953	339	>gb|ACD66787.1| molydopterin dinucleotide-binding region [Sulfurihydrogenibium sp. YO3AOP1]	1	1085	0	0.9794
			>gb|EDP74093.1| Molybdopterin oxidoreductase:Molydopterin dinucleotide-binding region [Hydrogenivirga sp. 128-5-R1-1]	0.99	795	0	0.7618
			>gb|EBA07058.1| nitrate reductase alpha chain [Sagittula stellata E-37]	0.83	289	4e-76	0.4464
			>gb|AAN46632.1|AF453479_1 dimethylsulfide dehydrogenase alpha subunit precursor [Rhodovulum sulfidophilum]	0.83	284	2e-74	0.4451
			>emb|CAB53372.1| selenate reductase A [Thauera selenatis]	0.9	203	3e-50	0.4175
MHS	1106445177953	269	>gb|ACD66793.1| molybdopterin oxidoreductase [Sulfurihydrogenibium sp. YO3AOP1]	1	542	1e-152	0.9442
			>dbj|BAF69687.1| molybdopterin oxidoreductase [Nitratiruptor sp. SB155-2]	0.99	388	3e-106	0.6642
			>gb|ABB43780.1| Molybdopterin-containing oxidoreductase [Sulfurimonas denitrificans DSM 1251]	0.98	379	1e-103	0.6466
			Molybdopterin oxidoreductase Fe4S4 domain family [Campylobacterales bacterium GD 1]	0.99	377	5e-103	0.6543
			>dbj|BAF71470.1| molybdopterin oxidoreductase [Sulfurovum sp. NBC37-1]	0.98	367	6e-100	0.63
CS	1105333170142	298.88	>gb|ABL87445.1| molybdopterin oxidoreductase [Pyrobaculum islandicum DSM 4184]	0.303894	459	2e-127	0.73
			>gb|ACB40764.1| molybdopterin oxidoreductase [Thermoproteus neutrophilus V24Sta]	0.303894	454	4e-126	0.73
			>gb|ABO08927.1| molybdopterin oxidoreductase [Pyrobaculum calidifontis JCM 11548]	0.300729	453	9e-126	0.73
			>gb|ABP50505.1| molybdopterin oxidoreductase [Pyrobaculum arsenaticum DSM 13514]	0.303894	452	1e-125	0.73
			>gb|AAL64474.1| molybdopterin oxidoreductase, molybdopterin binding subunit part 2, authentic frameshift [Pyrobaculum aerophilum str. IM2]	0.303894	432	2e-119	0.68
CS	1105333291895	231.99	>gb|ABO08927.1| molybdopterin oxidoreductase [Pyrobaculum calidifontis JCM 11548]	0.235882	392	1e-107	0.81
			>gb|ABP50505.1| molybdopterin oxidoreductase [Pyrobaculum arsenaticum DSM 13514]	0.235882	381	3e-104	0.8
			>gb|AAL64475.1| molybdopterin oxidoreductase, molybdopterin binding subunit part 1, authentic frameshift [Pyrobaculum aerophilum str. IM2]	0.235882	370	5e-101	0.76
			>gb|ABL87445.1| molybdopterin oxidoreductase [Pyrobaculum islandicum DSM 4184]	0.235882	367	5e-100	0.78
			>gb|ACB40764.1| molybdopterin oxidoreductase [Thermoproteus neutrophilus V24Sta]	0.235882	360	6e-98	0.77
CS	1105333296677	316.8	>gb|ACD66787.1| molydopterin dinucleotide-binding region [Sulfurihydrogenibium sp. YO3AOP1]	0.322115	638	0	0.97
			>gb|EDP74093.1| Molybdopterin oxidoreductase:Molydopterin dinucleotide-binding region [Hydrogenivirga sp. 128-5-R1-1]	0.322115	461	3e-128	0.69
			>gb|AAN46632.1|AF453479_1 dimethylsulfide dehydrogenase alpha subunit precursor [Rhodovulum sulfidophilum]	0.322115	199	2e-49	0.37
			>gb|EBA07058.1| nitrate reductase alpha chain [Sagittula stellata E-37]	0.322115	188	4e-46	0.35
			>emb|CAB53372.1| selenate reductase A [Thauera selenatis]	0.312354	187	8e-46	0.36
CS	1106445194640	248	>gb|ABM29805.1| molybdopterin oxidoreductase [Desulfovibrio vulgaris subsp. vulgaris DP4]	0.252161	273	8e-72	0.5246
			>gb|AAS94657.1| thiosulfate reductase, putative [Desulfovibrio vulgaris subsp. vulgaris str. Hildenborough]	0.252161	272	2e-71	0.5246
			>gb|ACI21088.1| thiosulfate reductase [Thermodesulfovibrio yellowstonii DSM 11347]	0.252161	261	3e-68	0.5185
			>gb|EDQ23979.1| molybdopterin oxidoreductase [Desulfatibacillum alkenivorans AK-01]	0.252161	257	5e-67	0.475
			>gb|ABB37877.1| thiosulfate reductase, putative [Desulfovibrio desulfuricans G20]	0.252161	256	1e-66	0.4836
CS	1106445194835	429.66	>gb|ABQ24692.1| molybdopterin oxidoreductase [Geobacter uraniireducens Rf4]	0.436868	584	4e-165	0.62
			>gb|EAT62451.1| Twin-arginine translocation pathway signal [Geobacter sp. FRC-32]	0.436868	584	6e-165	0.63
			>gb|EAT62456.1| Twin-arginine translocation pathway signal [Geobacter sp. FRC-32]	0.436868	568	4e-160	0.6
			>gb|EAX46479.1| molydopterin dinucleotide-binding region [Thermosinus carboxydivorans Nor1]	0.436868	498	3e-139	0.56
			>gb|AAW39039.1| molybdopterin oxidoreductase [Dehalococcoides ethenogenes 195]	0.42363	489	2e-136	0.55
CS	1106445195146	242	>gb|EDY15078.1| molybdopterin oxidoreductase [Thermus aquaticus Y51MC23]	0.24606	479	1e-133	0.9748
			>dbj|BAD70023.1| molybdopterin oxidoreductase [Thermus thermophilus HB8]	0.24606	434	4e-120	0.8782
			>gb|AAS82128.1| molybdopterin oxidoreductase [Thermus thermophilus HB27]	0.24606	430	6e-119	0.8771
			>gb|AAF09974.1|AE001899_4 molybdopterin oxidoreductase [Deinococcus radiodurans R1]	0.24606	281	4e-74	0.5703
			>gb|ABF44705.1| Molybdopterin oxidoreductase containing molydopterin dinucleotide binding domain [Deinococcus geothermalis DSM 11300]	0.24606	280	4e-74	0.582
CS	1106445195151	204	>pdb|2VPW|A Chain A, Polysulfide Reductase With Bound Menaquinone >pdb|2VPW|E Chain E, Polysulfide Reductase With Bound Menaquinone >pdb|2VPX|A Chain A, Polysulfide Reductase With Bound Quinone (Uq1) >pdb|2VPX|E Chain E, Polysulfide Reductase With Bound Quinone (Uq1) >pdb|2VPY|A Chain A, Polysulfide Reductase With Bound Quinone Inhibitor, Pentachlorophenol (Pcp) >pdb|2VPY|E Chain E, Polysulfide R…	0.207422	401	2e-110	0.9265
			>gb|ABS28288.1| molybdopterin oxidoreductase [Anaeromyxobacter sp. Fw109-5]	0.207422	227	5e-58	0.5567
			>gb|ACI21892.1| thiosulfate reductase [Thermodesulfovibrio yellowstonii DSM 11347]	0.207422	207	5e-52	0.5123
			>gb|ACD94886.1| Formate dehydrogenase [Geobacter lovleyi SZ]	0.207422	206	7e-52	0.5025
			>gb|ACB74750.1| molybdopterin oxidoreductase [Opitutus terrae PB90-1]	0.207422	201	2e-50	0.5123
Query		dsrA	dissimilatory sulfite reductase (408 aa)
			Chlorobium phaeobacteroides BS1
			gi|189500785
JCHS	1106445189220	238	sulfite reductase alpha subunit [Pyrobaculum aerophilum str. IM2] >gb|AAL64305.1| sulfite reductase alpha subunit [Pyrobaculum aerophilum str. IM2]	1	312	1e-83	58.82
			hydrogensulfite reductase [Pyrobaculum arsenaticum DSM 13514] >gb|ABP50781.1| Hydrogensulfite reductase [Pyrobaculum arsenaticum DSM 13514]	1	310	9e-83	57.98
			hydrogensulfite reductase [Pyrobaculum calidifontis JCM 11548] >gb|ABO08877.1| Hydrogensulfite reductase [Pyrobaculum calidifontis JCM 11548]	1	299	1e-79	56.3
			sulfite reductase alpha subunit [Pyrobaculum aerophilum str. IM2] >gb|AAL64289.1| sulfite reductase alpha subunit [Pyrobaculum aerophilum str. IM2]	1	250	6e-65	49.38
			sulfite reductase, dissimilatory-type alpha subunit [Pyrobaculum calidifontis JCM 11548] >gb|ABO08866.1| sulfite reductase, dissimilatory-type alpha subunit [Pyrobaculum calidifontis JCM 11548]	1	248	3e-64	50.21
JCHS	1106445189394	378	sulfite reductase, dissimilatory-type beta subunit [Pyrobaculum calidifontis JCM 11548] >gb|ABO08865.1| sulfite reductase, dissimilatory-type beta subunit [Pyrobaculum calidifontis JCM 11548]	0.97	625	8e-178	77.84
			sulfite reductase, dissimilatory-type beta subunit [Pyrobaculum arsenaticum DSM 13514] >gb|ABP50791.1| sulfite reductase, dissimilatory-type beta subunit [Pyrobaculum arsenaticum DSM 13514]	0.97	610	3e-173	77.75
			sulfite reductase beta subunit [Pyrobaculum aerophilum str. IM2] >gb|AAL64288.1| sulfite reductase beta subunit [Pyrobaculum aerophilum str. IM2]	0.97	590	2e-167	74.32
			sulfite reductase, dissimilatory-type beta subunit [Pyrobaculum islandicum DSM 4184] >gb|AAC46136.1| dissimilatory siroheme-sulfite reductase beta subunit [Pyrobaculum islandicum] >gb|ABL87352.1| sulfite reductase, dissimilatory-type beta subunit [Pyrobaculum islandicum DSM 4184]	0.95	566	3e-160	71.75
			sulfite reductase, dissimilatory-type beta subunit [Pyrobaculum arsenaticum DSM 13514] >gb|ABP50489.1| sulfite reductase, dissimilatory-type beta subunit [Pyrobaculum arsenaticum DSM 13514]	0.95	558	1e-157	70.36
JCHS	1106445189686	174	sulfite reductase alpha subunit [Pyrobaculum aerophilum str. IM2] >gb|AAL64305.1| sulfite reductase alpha subunit [Pyrobaculum aerophilum str. IM2]	1	221	2e-56	62.9
			hydrogensulfite reductase [Pyrobaculum calidifontis JCM 11548] >gb|ABO08877.1| Hydrogensulfite reductase [Pyrobaculum calidifontis JCM 11548]	1	216	9e-55	61.54
			hydrogensulfite reductase [Pyrobaculum arsenaticum DSM 13514] >gb|ABP50781.1| Hydrogensulfite reductase [Pyrobaculum arsenaticum DSM 13514]	1	214	3e-54	60.96
			sulfite reductase alpha subunit [Pyrobaculum aerophilum str. IM2] >gb|AAL64289.1| sulfite reductase alpha subunit [Pyrobaculum aerophilum str. IM2]	1	110	6e-23	38.33
			sulfite reductase, dissimilatory-type alpha subunit [uncultured sulfate-reducing bacterium]	0.84	75.5	2e-12	33.77
Query		norB	nitric oxide reductase, cytochrome oxidase (721 aa)
			Pyrobaculum aerophilum str. IM2
			gi|18314186
JCHS	1106445189689	693	nitric oxide reductase, cytochrome b subunit [Pyrobaculum aerophilum str. IM2] >gb|AAL65035.1| nitric oxide reductase, cytochrome b subunit [Pyrobaculum aerophilum str. IM2]	1	1137	0
			nitric oxide reductase, cytochrome b subunit [Pyrobaculum calidifontis JCM 11548] >gb|ABO09324.1| nitric oxide reductase, cytochrome b subunit [Pyrobaculum calidifontis JCM 11548]	1	1080	0
			nitric oxide reductase, cytochrome b subunit [Pyrobaculum arsenaticum DSM 13514] >gb|ABP50097.1| nitric oxide reductase, cytochrome b subunit [Pyrobaculum arsenaticum DSM 13514]	1	1055	0
			nitric oxide reductase, cytochrome b subunit [Caldivirga maquilingensis IC-167] >gb|ABW01134.1| nitric oxide reductase, cytochrome b subunit [Caldivirga maquilingensis IC-167]	0.99	712	0
			nitric oxide reductase, subunit I (cytochrome B) (norB-1) [Sulfolobus solfataricus P2] >gb|AAK41784.1| Nitric oxide reductase, subunit I (cytochrome B) (norB-1) [Sulfolobus solfataricus P2]	0.73	471	9e-131
JCHS	1105064028360	279	nitric oxide reductase, cytochrome b subunit [Caldivirga maquilingensis IC-167] >gb|ABW01134.1| nitric oxide reductase, cytochrome b subunit [Caldivirga maquilingensis IC-167]	0.95	431	1e-118
			nitric oxide reductase, cytochrome b subunit [Pyrobaculum calidifontis JCM 11548] >gb|ABO09324.1| nitric oxide reductase, cytochrome b subunit [Pyrobaculum calidifontis JCM 11548]	1	354	2e-95
			nitric oxide reductase, cytochrome b subunit [Pyrobaculum arsenaticum DSM 13514] >gb|ABP50097.1| nitric oxide reductase, cytochrome b subunit [Pyrobaculum arsenaticum DSM 13514]	0.99	336	5e-90
			nitric oxide reductase, cytochrome b subunit [Pyrobaculum aerophilum str. IM2] >gb|AAL65035.1| nitric oxide reductase, cytochrome b subunit [Pyrobaculum aerophilum str. IM2]	1	333	3e-89
			nitric oxide reductase, subunit I (cytochrome B) (norB-1) [Sulfolobus solfataricus P2] >gb|AAK41784.1| Nitric oxide reductase, subunit I (cytochrome B) (norB-1) [Sulfolobus solfataricus P2]	0.97	276	4e-72
Query		narG	membrane bound nitrate reductase, DMSO Mo-pterin (1294 aa)
			Pyrobaculum aerophilum str. IM2
			gi|18314193
NGB	1106445183113	279	respiratory nitrate reductase, alpha subunit [Geobacillus thermodenitrificans NG80-2] >gb|ABO66033.1| Respiratory nitrate reductase, alpha subunit [Geobacillus thermodenitrificans NG80-2]	0.98	449	1e-124
			nitrate reductase, alpha subunit [Geobacillus sp. G11MC16] >gb|EDY07606.1| nitrate reductase, alpha subunit [Geobacillus sp. G11MC16]	0.98	449	1e-124
			nitrate reductase alpha chain [Desulfitobacterium hafniense Y51] >dbj|BAE82123.1| nitrate reductase alpha chain [Desulfitobacterium hafniense Y51]	1	442	2e-122
			respiratory nitrate reductase alpha chain [Bacillus clausii KSM-K16] >dbj|BAD63254.1| respiratory nitrate reductase alpha chain [Bacillus clausii KSM-K16]	0.99	439	1e-121
			nitrate reductase alpha chain [Staphylococcus aureus RF122] >emb|CAI81965.1| nitrate reductase alpha chain [Staphylococcus aureus RF122]	0.99	438	2e-121
NGB	1106445183957	286	respiratory nitrate reductase alpha subunit apoprotein [Bacillus thuringiensis str. Al Hakam] >gb|ABK85206.1| respiratory nitrate reductase alpha subunit apoprotein [Bacillus thuringiensis str. Al Hakam]	0.99	368	3e-100
			respiratory nitrate reductase, alpha subunit [Bacillus cereus 03BB108] >gb|EDX61777.1| respiratory nitrate reductase, alpha subunit [Bacillus cereus 03BB108]	0.99	367	4e-100
			respiratory nitrate reductase, alpha subunit [Bacillus cereus G9842] >gb|ACK94867.1| respiratory nitrate reductase, alpha subunit [Bacillus cereus G9842]	0.99	367	4e-100
			respiratory nitrate reductase, alpha subunit [Bacillus thuringiensis serovar konkukian str. 97-27] >ref|ZP_03107037.1| respiratory nitrate reductase, alpha subunit [Bacillus cereus NVH0597-99] >gb|AAT59726.1| respiratory nitrate reductase, alpha subunit [Bacillus thuringiensis serovar konkukian str. 97-27] >gb|EDX68039.1| respiratory nitrate reductase, alpha subunit [Bacillus cereus NVH0597-99]	0.99	367	5e-100
			respiratory nitrate reductase, alpha subunit [Bacillus cereus AH187] >gb|ACJ79811.1| respiratory nitrate reductase, alpha subunit [Bacillus cereus AH187]	0.99	367	5e-100
JCHS	1106445189595	372	nitrate reductase alpha subunit (narG) [Pyrobaculum aerophilum str. IM2] >gb|AAL65042.1| nitrate reductase alpha subunit (narG) [Pyrobaculum aerophilum str. IM2]	1	671	0
			nitrate reductase, alpha subunit [Pyrobaculum arsenaticum DSM 13514] >gb|ABP50094.1| nitrate reductase, alpha subunit [Pyrobaculum arsenaticum DSM 13514]	1	645	0
			nitrate reductase, alpha subunit [Pyrobaculum calidifontis JCM 11548] >gb|ABO09323.1| nitrate reductase, alpha subunit [Pyrobaculum calidifontis JCM 11548]	1	642	0
			nitrate reductase, alpha subunit [Aeropyrum pernix K1] >dbj|BAA80279.2| nitrate reductase, alpha subunit [Aeropyrum pernix K1]	0.95	353	2e-95
			Respiratory nitrate reductase, alpha subunit [Paenibacillus larvae subsp. larvae BRL-230010]	0.94	308	4e-82
JCHS	1106445189473	155	nitrate reductase alpha subunit (narG) [Pyrobaculum aerophilum str. IM2] >gb|AAL65042.1| nitrate reductase alpha subunit (narG) [Pyrobaculum aerophilum str. IM2]	1	270	1e-70
			nitrate reductase, alpha subunit [Pyrobaculum arsenaticum DSM 13514] >gb|ABP50094.1| nitrate reductase, alpha subunit [Pyrobaculum arsenaticum DSM 13514]	0.99	258	5e-67
			nitrate reductase, alpha subunit [Pyrobaculum calidifontis JCM 11548] >gb|ABO09323.1| nitrate reductase, alpha subunit [Pyrobaculum calidifontis JCM 11548]	0.86	247	1e-63
			respiratory nitrate reductase alpha chain [Bacillus cereus ATCC 14579] >gb|AAP09085.1| Respiratory nitrate reductase alpha chain [Bacillus cereus ATCC 14579]	0.76	189	3e-46
			respiratory nitrate reductase, alpha subunit [Bacillus cereus AH1134] >gb|EDZ50145.1| respiratory nitrate reductase, alpha subunit [Bacillus cereus AH1134]	0.76	187	1e-45
JCHS	1105001868701	217	nitrate reductase, alpha subunit [Geobacillus sp. G11MC16] >gb|EDY07606.1| nitrate reductase, alpha subunit [Geobacillus sp. G11MC16]	0.98	266	3e-69
			respiratory nitrate reductase, alpha subunit [Geobacillus thermodenitrificans NG80-2] >gb|ABO66033.1| Respiratory nitrate reductase, alpha subunit [Geobacillus thermodenitrificans NG80-2]	0.98	265	3e-69
			nitrate reductase, alpha subunit [Aeropyrum pernix K1] >dbj|BAA80279.2| nitrate reductase, alpha subunit [Aeropyrum pernix K1]	1	243	2e-62
			nitrate reductase, alpha subunit [Bacillus weihenstephanensis KBAB4] >gb|ABY43200.1| nitrate reductase, alpha subunit [Bacillus weihenstephanensis KBAB4]	0.98	242	5e-62
			respiratory nitrate reductase, alpha subunit [Bacillus cereus AH1134] >gb|EDZ50145.1| respiratory nitrate reductase, alpha subunit [Bacillus cereus AH1134]	0.98	241	8e-62
JCHS	1106445189210	154	respiratory nitrate reductase alpha subunit [Geobacillus thermodenitrificans NG80-2] >gb|ABO67076.1| Respiratory nitrate reductase alpha subunit [Geobacillus thermodenitrificans NG80-2]	1	246	2e-63
			nitrate reductase, alpha subunit [Geobacillus sp. G11MC16] >gb|EDY06174.1| nitrate reductase, alpha subunit [Geobacillus sp. G11MC16]	1	246	3e-63
			nitrate reductase (alpha subunit) [Bacillus licheniformis ATCC 14580] >ref|YP_091657.1| NarG [Bacillus licheniformis ATCC 14580] >gb|AAU23600.1| nitrate reductase (alpha subunit) [Bacillus licheniformis ATCC 14580] >gb|AAU40964.1| NarG [Bacillus licheniformis DSM 13]	1	244	1e-62
			nitrate reductase alpha subunit [Bacillus subtilis]	1	242	3e-62
			Respiratory nitrate reductase [Bacillus subtilis]	1	242	4e-62
CS	1106445195089	282	nitrate reductase alpha subunit [Thermus thermophilus]	1	567	3e-160	69.92
			nitrate reductase, alpha subunit [Anaeromyxobacter sp. K] >gb|ACG72937.1| nitrate reductase, alpha subunit [Anaeromyxobacter sp. K]	0.99	370	1e-100	66.93
			nitrate oxidoreductase alpha subunit [Anaeromyxobacter dehalogenans 2CP-C] >gb|ABC81940.1| nitrate oxidoreductase alpha subunit [Anaeromyxobacter dehalogenans 2CP-C]	0.99	369	1e-100	52.38
			nitrate reductase, alpha subunit [Anaeromyxobacter sp. Fw109-5] >gb|ABS27776.1| nitrate reductase, alpha subunit [Anaeromyxobacter sp. Fw109-5]	1	369	2e-100	49.59
			nitrate reductase, alpha subunit [Anaeromyxobacter dehalogenans 2CP-1] >gb|EDR81769.1| nitrate reductase, alpha subunit [Anaeromyxobacter dehalogenans 2CP-1]	0.99	368	3e-100	46.4
SSC	1106445194759	237	nitrate reductase alpha subunit [Thermus thermophilus]	1	451	3e-125	68.09
			nitrate oxidoreductase alpha subunit [Geobacter metallireducens GS-15] >gb|ABB31262.1| nitrate oxidoreductase alpha subunit [Geobacter metallireducens GS-15]	1	292	2e-77	64.49
			nitrate reductase alpha subunit [uncultured bacterium]	1	292	3e-77	58.39
			nitrate reductase, alpha subunit [Anaeromyxobacter sp. K] >gb|ACG72937.1| nitrate reductase, alpha subunit [Anaeromyxobacter sp. K]	1	284	5e-75	54.41
			nitrate reductase alpha subunit [Beggiatoa sp. PS] >gb|EDN70042.1| nitrate reductase alpha subunit [Beggiatoa sp. PS]	0.99	283	1e-74	50.75
Query		arsC	ars operon, arsenate reductase (125 aa)
			Acidiphilium cryptum JF-5, Alkalilimnicola ehrlichei MLHE-1, A. aeolicus VF5, Desulfotomaculum
			reducens MI-1, G. thermodenitrificans NG80-2
			gi|148261794, gi|114319987, gi|15606093, gi|134300073, gi|138896594
MHS	1106445177964	141	protein tyrosine phosphatase [Sulfurihydrogenibium sp. YO3AOP1] >gb|ACD66560.1| protein tyrosine phosphatase [Sulfurihydrogenibium sp. YO3AOP1]	0.98	280	2e-74	97.12
			arsenate reductase [Aquifex aeolicus VF5] >gb|AAC06873.1| arsenate reductase [Aquifex aeolicus VF5]	0.97	182	5e-45	60.87
			arsenate reductase [Hydrogenivirga sp. 128-5-R1-1] >gb|EDP76686.1| arsenate reductase [Hydrogenivirga sp. 128-5-R1-1]	0.97	164	3e-39	54.35
			protein tyrosine phosphatase [Hydrogenobaculum sp. Y04AAS1] >gb|ACG57262.1| protein tyrosine phosphatase [Hydrogenobaculum sp. Y04AAS1]	0.98	149	7e-35	53.96
			protein tyrosine phosphatase [Thermoanaerobacter sp. X514] >gb|ABY92703.1| protein tyrosine phosphatase [Thermoanaerobacter sp. X514]	0.97	135	7e-31	51.8
CS	1106445194706	134	arsenate reductase [Aquifex aeolicus VF5] >gb|AAC06873.1| arsenate reductase [Aquifex aeolicus VF5]	0.91	190	3e-47	69.92
			protein tyrosine phosphatase [Sulfurihydrogenibium sp. YO3AOP1] >gb|ACD66560.1| protein tyrosine phosphatase [Sulfurihydrogenibium sp. YO3AOP1]	0.94	177	2e-43	66.93
			arsenate reductase [Hydrogenivirga sp. 128-5-R1-1] >gb|EDP76686.1| arsenate reductase [Hydrogenivirga sp. 128-5-R1-1]	0.94	135	1e-30	52.38
			protein tyrosine phosphatase [Hydrogenobaculum sp. Y04AAS1] >gb|ACG57262.1| protein tyrosine phosphatase [Hydrogenobaculum sp. Y04AAS1]	0.91	132	1e-29	49.59
			protein tyrosine phosphatase [Chlorobaculum parvum NCIB 8327] >gb|ACF10872.1| protein tyrosine phosphatase [Chlorobaculum parvum NCIB 8327]	0.91	116	5e-25	46.4
CS	1106445194885	141	arsenate reductase [Aquifex aeolicus VF5] >gb|AAC06873.1| arsenate reductase [Aquifex aeolicus VF5]	1	202	8e-51	68.09
			protein tyrosine phosphatase [Sulfurihydrogenibium sp. YO3AOP1] >gb|ACD66560.1| protein tyrosine phosphatase [Sulfurihydrogenibium sp. YO3AOP1]	0.97	192	5e-48	64.49
			arsenate reductase [Hydrogenivirga sp. 128-5-R1-1] >gb|EDP76686.1| arsenate reductase [Hydrogenivirga sp. 128-5-R1-1]	0.97	155	8e-37	58.39
			protein tyrosine phosphatase [Hydrogenobaculum sp. Y04AAS1] >gb|ACG57262.1| protein tyrosine phosphatase [Hydrogenobaculum sp. Y04AAS1]	0.96	152	1e-35	54.41
			protein-tyrosine-phosphatase [Leuconostoc citreum KM20] >gb|ACA83618.1| Protein-tyrosine-phosphatase [Leuconostoc citreum KM20]	0.94	141	2e-32	50.75
CS	1106445195151	71	protein tyrosine phosphatase [Thermus aquaticus Y51MC23] >gb|EDY14156.1| protein tyrosine phosphatase [Thermus aquaticus Y51MC23]	1	139	8e-32	95.77
			arsenate reductase [Thermus thermophilus HB27] >gb|AAS81844.1| arsenate reductase [Thermus thermophilus HB27]	1	132	1e-29	90.14
			arsenate reductase [Thermus thermophilus HB8] >dbj|BAD71676.1| arsenate reductase [Thermus thermophilus HB8]	1	129	7e-29	88.73
			protein tyrosine phosphatase [Deinococcus geothermalis DSM 11300] >gb|ABF44201.1| protein tyrosine phosphatase [Deinococcus geothermalis DSM 11300]	0.98	103	3e-21	71.43
			protein tyrosine phosphatase [Deinococcus geothermalis DSM 11300] >gb|ABF45058.1| protein tyrosine phosphatase [Deinococcus geothermalis DSM 11300]	1	100	4e-20	67.61
CS	1106445195155	141	protein tyrosine phosphatase [Sulfurihydrogenibium sp. YO3AOP1] >gb|ACD66560.1| protein tyrosine phosphatase [Sulfurihydrogenibium sp. YO3AOP1]	0.98	285	8e-76	98.56
			arsenate reductase [Aquifex aeolicus VF5] >gb|AAC06873.1| arsenate reductase [Aquifex aeolicus VF5]	0.97	187	2e-46	62.32
			arsenate reductase [Hydrogenivirga sp. 128-5-R1-1] >gb|EDP76686.1| arsenate reductase [Hydrogenivirga sp. 128-5-R1-1]	0.97	166	3e-40	55.8
			protein tyrosine phosphatase [Hydrogenobaculum sp. Y04AAS1] >gb|ACG57262.1| protein tyrosine phosphatase [Hydrogenobaculum sp. Y04AAS1]	0.97	150	3e-35	55.07
			protein tyrosine phosphatase [Thermoanaerobacter sp. X514] >gb|ABY92703.1| protein tyrosine phosphatase [Thermoanaerobacter sp. X514]	0.97	138	1e-31	53.24
Query		merA	mercuric reductase (450-550 aa)
			Metallosphaera sedula DSM 5348, Geobacillus kaustophilus HTA426
			gi|146304009, gi|56421631
CH	1105333145393	198.567	>gb|AAL64324.1| mercuric reductase [Pyrobaculum aerophilum str. IM2]	0.7	127	8e-28	0.37
			>gb|ABX81904.1| dihydrolipoamide dehydrogenase [Acholeplasma laidlawii PG-8A]	0.73	119	4e-25	0.31
			pyruvate/2-oxoglutarate dehydrogenase complex, dihydrolipoamide, related enzymes and mecuric reductase [Thermoproteus tenax]	0.7	119	4e-25	0.35
			>gb|AAA21910.1| dihydrolipoamide dehydrogenase	0.73	119	4e-25	0.31
			unnamed protein product [Vitis vinifera]	0.72	116	2e-24	0.35
CH	1106426165994	78	>dbj|BAB66105.1| 456aa long hypothetical mercuric reductase [Sulfolobus tokodaii str. 7]	0.26	121	6e-26	0.68
			>gb|ABW02328.1| mercuric reductase [Caldivirga maquilingensis IC-167]	0.26	120	2e-25	0.67
			>gb|AAK42805.1| Mercuric reductase (Hg(II) reductase) (merA) [Sulfolobus solfataricus P2] >gb|ABL96630.1| MerA [Sulfolobus solfataricus]	0.3	112	5e-23	0.59
			>gb|ABP95401.1| mercuric reductase [Metallosphaera sedula DSM 5348]	0.26	110	2e-22	0.64
			>gb|AAY81014.1| mercuric reductase [Sulfolobus acidocaldarius DSM 639]	0.26	109	2e-22	0.64
NGB	1105333890772	135.667	Mercuric reductase (Hg(II) reductase) (merA) [Sulfolobus solfataricus P2] >gb|AAK42805.1| Mercuric reductase (Hg(II) reductase) (merA) [Sulfolobus solfataricus P2] >gb|ABL96630.1| MerA [Sulfolobus solfataricus]	0.44	120	2e-36	0.61
			mercuric reductase [Metallosphaera sedula DSM 5348] >gb|ABP95401.1| mercuric reductase [Metallosphaera sedula DSM 5348]	0.44	118	2e-35	0.62
			mercuric reductase [Sulfolobus acidocaldarius DSM 639] >gb|AAY81014.1| mercuric reductase [Sulfolobus acidocaldarius DSM 639]	0.45	113	3e-34	0.57
			hypothetical mercuric reductase [Sulfolobus tokodaii str. 7] >dbj|BAB66105.1| 456aa long hypothetical mercuric reductase [Sulfolobus tokodaii str. 7]	0.44	113	4e-33	0.54
			mercuric reductase [Caldivirga maquilingensis IC-167] >gb|ABW02328.1| mercuric reductase [Caldivirga maquilingensis IC-167]	0.44	100	2e-30	0.58
NGB	1105333919562	128.883	>gb|ABP95401.1| mercuric reductase [Metallosphaera sedula DSM 5348]	0.95	144	2e-33	0.55
			>gb|AAK42805.1| Mercuric reductase (Hg(II) reductase) (merA) [Sulfolobus solfataricus P2] >gb|ABL96630.1| MerA [Sulfolobus solfataricus]	0.95	128	2e-28	0.47
			>gb|AAY81014.1| mercuric reductase [Sulfolobus acidocaldarius DSM 639]	0.95	122	6e-27	0.44
			>gb|ABW02328.1| mercuric reductase [Caldivirga maquilingensis IC-167]	0.95	114	3e-24	0.4
			>dbj|BAB66105.1| 456aa long hypothetical mercuric reductase [Sulfolobus tokodaii str. 7]	0.95	110	3e-23	0.43
NGB	1106445181188	224.353	hypothetical protein Faci_03001909 [Ferroplasma acidarmanus fer1]	0.73	211	5e-53	0.45
			hypothetical protein Faci_03001596 [Ferroplasma acidarmanus fer1]	0.73	209	2e-52	0.45
			>dbj|BAA80456.1| mercuric reductase [Aeropyrum pernix K1]	0.76	208	4e-52	0.46
			>gb|AAT42849.1| mercuric reductase [Picrophilus torridus DSM 9790]	0.67	191	6e-47	0.48
			>gb|EDP75793.1| Mercuric reductase MerA [Hydrogenivirga sp. 128-5-R1-1]	0.76	189	2e-46	0.42
JCHS	1106445189070	446	>gb|AAK42805.1| Mercuric reductase (Hg(II) reductase) (merA) [Sulfolobus solfataricus P2] >gb|ABL96630.1| MerA [Sulfolobus solfataricus]	1	560	8e-158	0.596
			>dbj|BAB66105.1| 456aa long hypothetical mercuric reductase [Sulfolobus tokodaii str. 7]	1	553	2e-155	0.6133
			>gb|ABP95401.1| mercuric reductase [Metallosphaera sedula DSM 5348]	1	543	2e-152	0.6058
			>gb|AAY81014.1| mercuric reductase [Sulfolobus acidocaldarius DSM 639]	1	541	4e-152	0.5844
			>gb|ABW02328.1| mercuric reductase [Caldivirga maquilingensis IC-167]	1	526	2e-147	0.5791
end Table S4
